# Supplementary material for: Physiologic biomechanics enhance reproducible contractile development in a stem cell derived cardiac muscle platform
Source: Nat Commun. 2021 Oct 25;12:6167. doi: 10.1038/s41467-021-26496-1 (PMC8546060; doi:10.1038/s41467-021-26496-1)
Supplement: Supplementary file 11 — Supplementary Dataset 1 [file 41467_2021_26496_MOESM11_ESM.xlsx]

## Sheet: Sheet1
GO Term	category	numInCat	m2d_over_represented_pvalue	m2d_adj-p	numDEInCat	m2doxt3 p	m2doxt3 #	m2doxt3 adj-p	oxphos p-value	oxphos #	oxphos adj-p	oxphosT3 p-value	oxphosT3 #	oxphosT3 adj-p	oxphosT3Dex p	oxphosT3Dex #	oxphosT3Dex adj-p	oxphostor p	oxphostor #	oxphostor adj-p
multicellular organismal process	GO:0032501	5177	3.26292e-21	4.97073e-17	2197	1.50043e-13	2700	1.14288e-09	8.6243e-06	671	0.00243374	1.34472e-15	2050	2.04854e-11	1.31908e-14	2021	3.34915e-11	8.929e-13	1507	1.23658e-09
response to stimulus	GO:0050896	6439	4.97268e-20	3.78769e-16	2635	1.00984e-14	3305	1.53838e-10	0.0546036	759	0.710967	3.28491e-11	2442	4.5493e-08	5.29789e-15	2448	1.73605e-11	3.59927e-11	1802	3.04618e-08
cellular response to stimulus	GO:0051716	5376	6.07818e-18	3.0865e-14	2231	4.5993e-12	2773	1.40132e-08	0.162637	629	0.985137	1.61772e-08	2042	4.53168e-06	8.70709e-12	2054	5.52683e-09	1.16442e-12	1548	1.47823e-09
system development	GO:0048731	3609	1.35954e-17	5.17782e-14	1574	1.01624e-12	1926	5.16047e-09	2.25349e-06	492	0.00092783	2.15775e-12	1457	1.09571e-08	5.64056e-14	1457	8.59283e-11	7.80498e-13	1096	1.18901e-09
developmental process	GO:0032502	4684	2.99515e-17	9.12562e-14	1982	3.12404e-10	2428	3.0823e-07	0.000281516	599	0.0302016	3.75436e-10	1824	2.5638e-07	3.75308e-11	1816	1.54525e-08	8.21053e-12	1371	8.93423e-09
cell differentiation	GO:0030154	3027	3.64757e-17	9.26119e-14	1341	1.76812e-09	1607	9.61984e-07	0.000321846	403	0.0333119	1.20508e-08	1208	3.46381e-06	1.54502e-11	1224	9.05264e-09	9.74668e-10	913	5.93924e-07
anatomical structure development	GO:0048856	4384	6.63584e-17	1.44415e-13	1866	6.72519e-11	2289	9.31377e-08	0.000294254	564	0.0313473	2.02273e-11	1729	3.85179e-08	1.38812e-12	1723	1.40977e-09	7.29362e-12	1293	8.547e-09
regulation of multicellular organismal process	GO:0051239	2339	7.67338e-17	1.4612e-13	1058	2.68873e-09	1256	1.36534e-06	1.76334e-05	329	0.00420876	3.86629e-14	991	2.94495e-10	1.3076e-15	992	1.73605e-11	3.34192e-16	764	1.27277e-12
cell communication	GO:0007154	4625	9.12685e-17	1.54487e-13	1947	1.06567e-11	2411	2.3192e-08	0.000279402	590	0.0301873	2.39402e-08	1779	6.51259e-06	4.59267e-14	1817	7.77385e-11	9.93759e-19	1403	7.56946e-15
cellular developmental process	GO:0048869	3185	1.3099e-16	1.9955e-13	1400	1.04973e-09	1688	6.95284e-07	0.0017872	414	0.108905	8.31059e-09	1268	2.48242e-06	2.14504e-11	1281	1.12597e-08	4.41221e-10	959	2.80065e-07
signaling	GO:0023052	4596	4.07836e-16	5.64815e-13	1932	2.50482e-11	2394	4.23983e-08	0.000179491	589	0.0224128	3.85219e-08	1767	9.78072e-06	3.21138e-14	1809	6.11528e-11	3.5597e-19	1399	5.42285e-15
multicellular organism development	GO:0007275	4012	6.70175e-16	8.50787e-13	1717	6.91718e-10	2097	5.12054e-07	7.60789e-05	527	0.0119483	1.4216e-10	1587	1.44378e-07	1.29761e-12	1591	1.40977e-09	7.13031e-11	1187	5.17253e-08
movement of cell or subcellular component	GO:0006928	1583	5.99027e-15	7.01967e-12	742	1.52201e-09	876	8.58754e-07	0.0124817	211	0.34248	2.67006e-07	653	5.14882e-05	3.43702e-09	663	8.58354e-07	1.4087e-08	503	5.19686e-06
signal transduction	GO:0007165	4231	6.80246e-15	7.40205e-12	1776	8.03989e-11	2205	1.02066e-07	0.00127647	535	0.0848043	3.43221e-06	1615	0.00047969	8.4772e-12	1651	5.52683e-09	4.69147e-17	1283	2.38233e-13
animal organ development	GO:0048513	2551	1.26142e-14	1.2811e-11	1126	6.33799e-11	1374	9.31377e-08	0.00147767	337	0.094583	1.00741e-09	1034	4.71326e-07	2.21735e-11	1038	1.12597e-08	6.48952e-11	786	4.94307e-08
anatomical structure morphogenesis	GO:0009653	2057	9.21103e-14	8.77005e-11	937	1.14852e-09	1126	7.29021e-07	0.00421173	276	0.184372	1.28408e-11	875	2.79452e-08	1.50653e-10	861	5.33731e-08	7.83378e-11	659	5.42454e-08
regulation of biological quality	GO:0065008	3034	2.97915e-13	2.66967e-10	1299	1.27674e-10	1609	1.49614e-07	0.049919	372	0.678987	4.00844e-12	1230	1.46673e-08	6.96612e-14	1231	9.64744e-11	4.09515e-10	907	2.71242e-07
regulation of cellular component movement	GO:0051270	782	3.42848e-13	2.90164e-10	393	3.13349e-09	457	1.49174e-06	0.00541348	114	0.212508	0.000306265	326	0.0188131	1.02845e-08	350	2.1684e-06	7.73497e-08	267	1.99719e-05
cell proliferation	GO:0008283	1545	4.55625e-13	3.65315e-10	698	2.74925e-06	824	0.000414673	0.00049334	215	0.0422221	9.23135e-05	611	0.00748034	3.60753e-05	608	0.00218084	0.000126628	454	0.00824383
cell development	GO:0048468	1699	5.6082e-13	4.27176e-10	783	2.29158e-07	922	5.02127e-05	0.000351743	241	0.0350226	1.73645e-09	720	6.45197e-07	1.72939e-08	707	3.33487e-06	6.89578e-09	542	3.00144e-06
regulation of cell motility	GO:2000145	713	6.09601e-13	4.42222e-10	361	3.09219e-09	420	1.49174e-06	0.00528438	105	0.210189	0.000726524	296	0.0333369	8.7643e-08	317	1.27158e-05	5.33933e-08	247	1.50628e-05
system process	GO:0003008	1241	1.12853e-12	7.81457e-10	581	2.68314e-12	713	1.02188e-08	0.00027176	181	0.0297842	5.7768e-12	550	1.46673e-08	2.74614e-12	547	1.99213e-09	5.82188e-09	404	2.68759e-06
cell surface receptor signaling pathway	GO:0007166	2189	1.24782e-12	8.26493e-10	963	0.00176435	1120	0.0611634	8.72983e-05	303	0.0130383	0.0118577	825	0.220805	4.28407e-06	861	0.000379439	4.1928e-16	717	1.27746e-12
blood circulation	GO:0008015	373	1.50426e-12	8.81384e-10	204	1.78509e-08	230	6.3242e-06	0.00550109	59	0.2127	1.15943e-09	186	4.90632e-07	2.73856e-11	190	1.22704e-08	1.11212e-05	132	0.00124573
circulatory system development	GO:0072359	887	1.41914e-12	8.81384e-10	437	7.48716e-10	517	5.18452e-07	0.00391954	129	0.1781	3.02485e-07	386	5.61958e-05	6.03756e-09	394	1.41502e-06	1.21165e-11	319	1.15364e-08
cell migration	GO:0016477	1068	1.4663e-12	8.81384e-10	513	7.05864e-10	612	5.12054e-07	0.00279386	153	0.146764	0.000375508	435	0.0218339	7.14873e-08	457	1.11126e-05	1.28168e-08	356	4.91309e-06
circulatory system process	GO:0003013	380	2.22242e-12	1.25394e-09	207	1.03536e-08	235	3.94317e-06	0.00358568	61	0.170701	7.02243e-10	190	3.74595e-07	1.64911e-11	194	9.30464e-09	4.12437e-06	136	0.000560989
regulation of developmental process	GO:0050793	2006	2.6264e-12	1.42895e-09	897	1.40085e-08	1084	5.08108e-06	0.00241688	270	0.134867	1.92748e-10	840	1.63129e-07	3.06757e-11	839	1.29809e-08	4.42015e-13	653	9.51516e-10
response to chemical	GO:0042221	3220	6.23771e-12	3.27674e-09	1346	2.36018e-09	1679	1.23983e-06	0.0224434	396	0.455559	1.63609e-08	1255	4.53168e-06	3.0586e-14	1290	6.11528e-11	2.17345e-08	932	6.75723e-06
muscle structure development	GO:0061061	545	9.33289e-12	4.73924e-09	280	7.92427e-09	326	3.1768e-06	0.0412375	76	0.610493	0.000552418	230	0.0291195	0.000529268	228	0.0190426	9.72083e-06	185	0.00111344
regulation of cell migration	GO:0030334	668	1.60829e-11	7.90342e-09	336	9.41207e-09	394	3.6765e-06	0.00301729	101	0.15373	0.000770541	279	0.0343673	8.16107e-08	300	1.19544e-05	5.54834e-08	234	1.53679e-05
tissue development	GO:0009888	1411	1.80816e-11	8.60799e-09	649	6.51606e-07	769	0.00012419	8.62687e-06	214	0.00243374	2.31532e-06	584	0.000342334	6.49104e-08	588	1.03005e-05	5.9427e-06	438	0.000736025
positive regulation of multicellular organismal process	GO:0051240	1295	2.08615e-11	9.63042e-09	595	4.67809e-09	721	2.09606e-06	0.00127454	183	0.0848043	2.62998e-09	555	8.7098e-07	2.48827e-11	563	1.16323e-08	2.77835e-11	434	2.48973e-08
locomotion	GO:0040011	1362	2.21098e-11	9.90648e-09	628	6.57478e-07	743	0.00012419	0.00252083	190	0.137643	0.000113882	550	0.00913095	3.85064e-06	558	0.000347104	2.14426e-08	438	6.75723e-06
regulation of localization	GO:0032879	2105	2.41052e-11	1.04919e-08	920	7.04535e-12	1154	1.78881e-08	0.00351009	278	0.168153	1.05568e-07	847	2.20304e-05	1.80779e-12	877	1.53e-09	7.31752e-13	673	1.18901e-09
positive regulation of biological process	GO:0048518	4650	2.54578e-11	1.07729e-08	1899	3.5218e-10	2400	3.0823e-07	0.248385	541	1	2.25245e-06	1764	0.000339741	2.37048e-09	1772	6.22618e-07	1.43277e-08	1320	5.19686e-06
regulation of cell proliferation	GO:0042127	1214	2.99165e-11	1.23175e-08	553	1.72478e-05	651	0.00191791	0.000307652	175	0.0325402	6.48974e-05	489	0.00571473	4.14389e-06	493	0.00036917	5.01668e-05	367	0.00409238
cell motility	GO:0048870	1176	3.68827e-11	1.44069e-08	549	2.05885e-08	657	6.9699e-06	0.00828161	162	0.269577	0.000401388	474	0.0227646	6.90727e-07	491	7.46279e-05	6.88619e-08	381	1.80869e-05
localization of cell	GO:0051674	1176	3.68827e-11	1.44069e-08	549	2.05885e-08	657	6.9699e-06	0.00828161	162	0.269577	0.000401388	474	0.0227646	6.90727e-07	491	7.46279e-05	6.88619e-08	381	1.80869e-05
regulation of locomotion	GO:0040012	771	3.98634e-11	1.5182e-08	378	3.49017e-08	445	1.08509e-05	0.0112228	110	0.323802	0.00103262	317	0.041949	5.40008e-07	335	6.00473e-05	1.38511e-07	262	3.19708e-05
regulation of system process	GO:0044057	435	6.16813e-11	2.29184e-08	226	4.12779e-07	257	8.49767e-05	4.99642e-05	77	0.00906137	5.32561e-07	200	9.32533e-05	7.79771e-08	202	1.1879e-05	1.1706e-08	162	4.69289e-06
muscle cell differentiation	GO:0042692	306	8.02184e-11	2.90964e-08	170	3.09148e-08	194	9.81158e-06	0.0501499	45	0.680912	6.21083e-06	146	0.000822746	3.37488e-07	149	3.98549e-05	0.000634962	105	0.0294909
response to organic substance	GO:0010033	2462	1.09034e-10	3.86284e-08	1045	5.16473e-08	1293	1.51307e-05	0.042507	304	0.614376	8.28377e-06	959	0.00105162	8.06758e-11	989	3.07254e-08	4.8326e-09	737	2.37483e-06
negative regulation of biological process	GO:0048519	4224	1.11916e-10	3.87482e-08	1721	5.01968e-07	2148	0.000100618	0.000488218	536	0.042161	0.00824771	1545	0.175646	0.000858446	1545	0.0271319	2.85418e-06	1181	0.000410193
response to endogenous stimulus	GO:0009719	1320	1.50096e-10	4.88432e-08	598	1.55287e-06	715	0.00026285	0.00661597	179	0.237707	5.32634e-08	553	1.24833e-05	5.25699e-11	568	2.1075e-08	1.54307e-05	404	0.00157766
negative regulation of cellular process	GO:0048523	3763	1.50691e-10	4.88432e-08	1556	1.16861e-07	1938	3.01739e-05	0.0446217	457	0.63589	0.000945335	1410	0.0393196	2.09955e-05	1419	0.00144066	3.51521e-05	1057	0.00304265
actin filament-based process	GO:0030029	662	1.50386e-10	4.88432e-08	330	5.13241e-10	398	4.11511e-07	0.120458	87	0.877441	1.94346e-05	289	0.00219724	0.00087265	275	0.0273538	0.00148817	208	0.0565355
regulation of multicellular organismal development	GO:2000026	1571	1.87945e-10	5.96491e-08	708	7.37226e-06	844	0.00101179	0.000572292	222	0.0473821	5.11101e-08	655	1.21658e-05	6.94682e-10	664	2.11656e-07	1.1193e-11	520	1.13676e-08
positive regulation of cellular process	GO:0048522	4181	3.82334e-10	1.18867e-07	1710	3.64195e-10	2171	3.0823e-07	0.242564	488	1	2.33444e-06	1596	0.000342334	5.73045e-08	1590	9.28699e-06	1.31476e-07	1187	3.12954e-05
cellular response to organic substance	GO:0071310	2009	5.13122e-10	1.56338e-07	867	1.69199e-05	1052	0.00189528	0.163652	242	0.988312	0.000417944	777	0.0234079	1.30502e-08	808	2.68659e-06	1.80851e-09	620	9.83956e-07
regulation of cell differentiation	GO:0045595	1395	5.64617e-10	1.68655e-07	632	2.37223e-05	750	0.00245841	0.00324611	193	0.160036	4.25825e-08	588	1.04629e-05	3.62912e-10	598	1.20187e-07	1.24451e-09	456	7.02179e-07
mitotic cell cycle process	GO:1903047	745	6.12574e-10	1.79461e-07	352	2.95667e-10	437	3.0823e-07	0.99994	54	1	2.43366e-05	314	0.00261087	0.359958	263	0.889547	0.99958	152	1
regulation of signaling	GO:0023051	2803	6.75823e-10	1.94255e-07	1185	1.37834e-07	1468	3.44223e-05	0.000445732	372	0.0403404	3.74758e-06	1098	0.000519006	2.4108e-11	1131	1.16323e-08	1.97332e-13	873	5.01026e-10
regulation of cell communication	GO:0010646	2771	8.37085e-10	2.36151e-07	1171	1.29597e-07	1452	3.29046e-05	0.000354709	369	0.0350886	2.84226e-06	1087	0.000406411	2.95826e-11	1118	1.2876e-08	4.9968e-13	861	9.51516e-10
mitotic cell cycle	GO:0000278	868	9.09551e-10	2.51929e-07	403	1.45877e-09	499	8.54728e-07	0.999974	64	1	8.56947e-05	358	0.00709496	0.481794	303	0.966685	0.995332	190	1
regulation of response to stimulus	GO:0048583	3133	1.4036e-09	3.81828e-07	1302	9.87044e-08	1627	2.73393e-05	0.0243961	388	0.471638	1.86648e-05	1205	0.00215409	1.41755e-09	1229	4.07452e-07	5.71655e-09	922	2.68759e-06
muscle tissue development	GO:0060537	334	2.11685e-09	5.65755e-07	179	2.4341e-05	199	0.00250548	0.0248024	51	0.473532	0.00837181	141	0.176888	0.011082	139	0.178917	1.43632e-05	122	0.00150204
cellular component morphogenesis	GO:0032989	943	3.0854e-09	8.10397e-07	449	2.10638e-06	531	0.000330811	0.0137942	133	0.356775	1.76956e-07	414	3.45608e-05	1.36546e-06	408	0.000142476	6.46777e-06	310	0.000788616
biological regulation	GO:0065007	9080	3.28491e-09	8.48174e-07	3509	1.95516e-06	4482	0.000313525	0.416498	1033	1	3.0509e-05	3305	0.00318339	3.58099e-07	3284	4.16433e-05	2.1495e-05	2416	0.00209907
localization	GO:0051179	5127	3.76912e-09	9.56981e-07	2041	1.92841e-11	2631	3.67218e-08	6.94127e-07	665	0.000352478	2.48769e-09	1949	8.42167e-07	1.10289e-12	1959	1.29242e-09	3.13023e-09	1440	1.58953e-06
cellular response to oxygen-containing compound	GO:1901701	843	3.95289e-09	9.87186e-07	392	6.87811e-05	460	0.00582118	0.0878449	109	0.877441	9.62153e-07	362	0.00015593	4.36575e-10	377	1.38558e-07	0.000245257	261	0.0142436
response to oxygen-containing compound	GO:1901700	1209	4.12003e-09	1.01233e-06	539	7.29755e-08	664	2.05872e-05	0.0096148	163	0.297103	7.81536e-08	507	1.72549e-05	1.93337e-11	525	1.05189e-08	1.88532e-06	377	0.000281577
cellular response to endogenous stimulus	GO:0071495	1128	4.70968e-09	1.13884e-06	513	5.81155e-05	608	0.00508811	0.027234	150	0.495086	6.06724e-05	462	0.00546913	1.50956e-08	481	3.06621e-06	0.000217317	343	0.0130751
cardiocyte differentiation	GO:0035051	132	6.03861e-09	1.43738e-06	83	0.00101891	82	0.0430217	0.0829849	21	0.85391	0.00290044	63	0.0874956	1.08097e-05	71	0.000831692	0.000535577	52	0.0262347
positive regulation of developmental process	GO:0051094	1057	7.38964e-09	1.73191e-06	482	3.98669e-07	585	8.31963e-05	0.00126055	153	0.0848043	1.64526e-07	451	3.25505e-05	2.66844e-09	459	6.77517e-07	1.77783e-08	349	6.01855e-06
regulation of signal transduction	GO:0009966	2488	7.58808e-09	1.75147e-06	1048	4.68337e-05	1287	0.00432403	0.00392388	323	0.1781	7.84725e-05	964	0.00656841	1.75126e-09	995	4.76406e-07	4.75608e-11	766	3.81338e-08
heart development	GO:0007507	490	8.72953e-09	1.98486e-06	248	7.86486e-05	281	0.00651159	0.150098	65	0.945262	6.54986e-05	218	0.00573452	4.82249e-08	231	8.07317e-06	1.04458e-08	184	4.30086e-06
striated muscle tissue development	GO:0014706	320	9.29678e-09	2.08275e-06	170	2.5879e-05	191	0.00264591	0.0519227	47	0.693243	0.00651861	136	0.15468	0.00455212	136	0.0989257	5.0478e-05	115	0.00409238
intracellular signal transduction	GO:0035556	2249	9.91602e-09	2.18928e-06	959	2.17464e-07	1191	4.94455e-05	0.480906	259	1	3.84084e-05	884	0.00387492	2.07453e-09	911	5.54445e-07	9.11008e-07	672	0.000157708
cellular response to chemical stimulus	GO:0070887	2402	1.29854e-08	2.826e-06	1004	1.29102e-05	1245	0.00158608	0.254275	282	1	0.000123719	924	0.00967883	3.71558e-10	962	1.20432e-07	1.52321e-07	708	3.31493e-05
growth	GO:0040007	807	1.49834e-08	3.21489e-06	375	1.33635e-05	447	0.00161572	0.0718372	106	0.808943	0.0397641	310	0.424801	0.00912015	315	0.158242	0.00111372	246	0.0461043
muscle system process	GO:0003012	375	1.69577e-08	3.58796e-06	189	2.8088e-06	221	0.000415429	0.123231	50	0.877441	1.97568e-05	169	0.00221306	1.70301e-07	175	2.12652e-05	0.000551144	123	0.0267393
cellular response to nitrogen compound	GO:1901699	502	2.22255e-08	4.63812e-06	247	1.04947e-05	290	0.00131047	0.0629999	69	0.763516	2.38937e-10	245	1.91577e-07	6.19397e-09	237	1.42968e-06	0.0300707	149	0.378704
negative regulation of developmental process	GO:0051093	729	2.51869e-08	5.1851e-06	343	4.35514e-07	415	8.84616e-05	0.0429007	99	0.616555	9.00267e-06	315	0.00111501	1.83455e-07	320	2.27216e-05	9.11112e-06	240	0.00105953
neurogenesis	GO:0022008	1313	2.59283e-08	5.26657e-06	594	0.000323253	702	0.0188676	0.00128036	188	0.0848043	0.000239506	534	0.0153951	3.89616e-05	538	0.00231852	1.57182e-08	430	5.44208e-06
cellular response to organonitrogen compound	GO:0071417	460	3.24937e-08	6.51327e-06	229	1.8739e-05	267	0.00203907	0.0248652	67	0.473532	7.42483e-10	226	3.77033e-07	2.2547e-08	218	4.29352e-06	0.0227331	139	0.326098
enzyme linked receptor protein signaling pathway	GO:0007167	851	3.87745e-08	7.6713e-06	396	0.000798412	459	0.0363075	0.00197419	126	0.116952	0.188899	318	0.803867	0.000698097	347	0.0235805	2.96958e-06	280	0.000418876
cell adhesion	GO:0007155	1054	3.98119e-08	7.75001e-06	486	0.000165425	574	0.0114549	5.07285e-05	164	0.00909174	0.0077823	420	0.169607	0.000442292	431	0.0162751	2.95065e-06	343	0.000418876
positive regulation of cellular component movement	GO:0051272	422	4.01898e-08	7.75001e-06	212	2.41902e-06	250	0.000372235	0.00415704	67	0.183935	0.00115746	181	0.0455625	4.03628e-06	193	0.000361698	2.39668e-07	155	4.81179e-05
tube development	GO:0035295	829	4.3069e-08	8.20141e-06	388	1.05227e-06	469	0.000184256	0.00122035	125	0.0837472	2.74436e-06	360	0.000398167	5.27172e-08	366	8.72928e-06	0.000100405	265	0.00704874
response to wounding	GO:0009611	489	4.63928e-08	8.72528e-06	238	0.00010459	276	0.00800668	0.0257297	70	0.484896	0.00070774	207	0.0327712	1.03908e-08	229	2.1684e-06	3.13738e-05	165	0.00281146
cell cycle process	GO:0022402	1148	5.35369e-08	9.94611e-06	506	5.01348e-09	641	2.12769e-06	0.999953	92	1	0.0024506	449	0.0776142	0.849732	384	1	0.995541	257	1
cell division	GO:0051301	532	5.53558e-08	1.01601e-05	255	3.31281e-05	301	0.00323508	0.998957	40	1	3.00261e-05	232	0.00315461	0.98994	161	1	0.978872	117	1
muscle cell development	GO:0055001	153	6.82404e-08	1.22303e-05	91	8.20324e-07	104	0.000147021	0.0284588	26	0.503221	4.00376e-05	79	0.00396061	1.35273e-05	80	0.00100525	0.00046993	59	0.0237838
biological adhesion	GO:0022610	1058	6.79133e-08	1.22303e-05	486	0.000166724	576	0.0114926	6.14618e-05	164	0.0105203	0.00708146	422	0.16004	0.000391221	433	0.0148625	2.01423e-06	345	0.000292237
regulation of intracellular signal transduction	GO:1902531	1485	7.3117e-08	1.29519e-05	646	1.56579e-05	793	0.00178009	0.0275808	193	0.497928	0.00017225	591	0.0121484	1.56461e-09	623	4.41393e-07	3.38756e-07	460	6.61617e-05
negative regulation of cell differentiation	GO:0045596	537	7.68058e-08	1.30007e-05	260	9.42952e-06	309	0.00120714	0.0435895	75	0.622826	0.000110537	233	0.00890967	9.14313e-08	246	1.31402e-05	8.72515e-06	184	0.00103038
anatomical structure formation involved in morphogenesis	GO:0048646	855	7.56485e-08	1.30007e-05	398	1.33167e-08	494	4.94796e-06	0.0772693	113	0.8313	5.71907e-05	362	0.00518597	2.49321e-06	368	0.000238878	5.07961e-07	285	9.55343e-05
cell morphogenesis	GO:0000902	853	7.59425e-08	1.30007e-05	403	8.90727e-05	474	0.0069945	0.00739178	124	0.253618	8.70255e-06	371	0.00109566	2.49227e-05	366	0.00164361	1.05978e-05	283	0.00119591
generation of neurons	GO:0048699	1229	7.6574e-08	1.30007e-05	557	0.00115572	654	0.0468249	0.00265545	175	0.140952	0.000232812	503	0.0151567	0.000175005	501	0.00768826	1.29003e-08	407	4.91309e-06
negative regulation of signaling	GO:0023057	1105	8.00633e-08	1.34031e-05	494	0.000411683	589	0.0222396	0.0263805	147	0.486729	0.033062	423	0.381566	0.00433641	431	0.0950517	1.2311e-07	357	2.97692e-05
cardiac muscle cell differentiation	GO:0055007	105	9.06034e-08	1.50027e-05	67	0.00109067	67	0.0447933	0.455557	13	1	0.00826561	50	0.175646	0.000281769	55	0.0112075	0.025069	37	0.343436
positive regulation of cell motility	GO:2000147	412	9.30344e-08	1.52396e-05	206	2.05698e-06	245	0.000326417	0.0035653	66	0.170263	0.00166142	176	0.0583218	7.054e-06	188	0.000574656	1.34086e-07	153	3.14257e-05
homeostatic process	GO:0042592	1420	1.03035e-07	1.6525e-05	613	0.00053408	739	0.0267167	0.718903	155	1	2.85453e-06	577	0.000406411	6.76766e-08	580	1.06287e-05	0.00421038	404	0.120194
negative regulation of cell communication	GO:0010648	1102	1.03051e-07	1.6525e-05	492	0.000363547	588	0.0205884	0.0243327	147	0.471009	0.027985	423	0.351752	0.00421871	430	0.0932245	1.81061e-07	355	3.88117e-05
regulation of anatomical structure morphogenesis	GO:0022603	834	1.06337e-07	1.68743e-05	388	2.06306e-07	475	4.76191e-05	0.00222855	124	0.126678	6.56796e-09	376	2.04197e-06	3.01918e-05	353	0.00191826	8.06615e-07	279	0.000141241
extracellular structure organization	GO:0043062	321	1.12989e-07	1.77451e-05	167	2.234e-07	200	5.00483e-05	6.46126e-05	61	0.0109368	6.34092e-05	149	0.00564898	0.000156963	146	0.00703288	0.0011652	109	0.0478455
positive regulation of cell proliferation	GO:0008284	684	1.16947e-07	1.81793e-05	315	4.17505e-05	378	0.00395048	0.00561847	99	0.213693	4.62984e-05	289	0.00443591	0.00156792	274	0.0444799	0.000252275	214	0.0145574
chromatin remodeling at centromere	GO:0031055	42	1.2457e-07	1.91687e-05	31	0.0016392	29	0.0579385	1	0	1	0.00095269	24	0.0394383	0.35004	15	0.889547	0.9998	2	1
extracellular matrix organization	GO:0030198	283	1.28505e-07	1.92615e-05	151	6.83185e-07	178	0.000126922	0.000187509	54	0.0232237	0.000309482	131	0.0189133	0.00184268	126	0.0502171	0.000608425	100	0.0286073
cell morphogenesis involved in differentiation	GO:0000904	623	1.28966e-07	1.92615e-05	304	6.4004e-05	355	0.00550566	0.000570554	101	0.0473821	6.03807e-07	284	0.000103353	5.50512e-07	283	6.07718e-05	6.49829e-06	216	0.000788616
nervous system development	GO:0007399	1928	1.28832e-07	1.92615e-05	834	2.30727e-07	1037	5.02127e-05	0.000178012	272	0.0224128	1.14077e-08	800	3.34202e-06	2.55462e-08	791	4.6888e-06	5.438e-07	592	0.000101027
regulation of biological process	GO:0050789	8583	1.37328e-07	2.03113e-05	3309	1.1247e-06	4249	0.000192522	0.17906	990	1	0.000124414	3123	0.00967883	1.68176e-05	3098	0.00120282	1.43953e-05	2294	0.00150204
positive regulation of intracellular signal transduction	GO:1902533	797	1.398e-07	2.0478e-05	362	0.0050412	418	0.125898	0.022068	109	0.450759	0.00662269	314	0.155187	1.88236e-06	338	0.000187424	4.78214e-06	258	0.000628027
regulation of cation transmembrane transport	GO:1904062	240	1.42529e-07	2.04838e-05	127	0.000327277	141	0.0190295	0.00771025	40	0.259289	0.0087789	102	0.182603	0.000163825	110	0.00727614	4.51395e-06	92	0.000603206
supramolecular fiber organization	GO:0097435	586	1.4216e-07	2.04838e-05	281	1.46067e-07	344	3.53204e-05	0.0157527	85	0.380565	0.00114037	246	0.0450061	0.00736438	237	0.137318	0.0505755	171	0.484266
DNA replication	GO:0006260	252	1.46333e-07	2.08341e-05	134	2.66897e-06	158	0.000406591	0.999982	11	1	0.000769625	115	0.0343673	0.338184	93	0.889547	0.996499	48	1
positive regulation of cell migration	GO:0030335	400	1.63555e-07	2.30704e-05	200	1.12475e-06	239	0.000192522	0.00280466	65	0.146825	0.0009971	173	0.0408329	2.99824e-06	185	0.000283696	1.00684e-07	150	2.47391e-05
striated muscle cell differentiation	GO:0051146	228	1.85825e-07	2.59712e-05	124	4.05646e-06	144	0.000594193	0.254701	30	1	0.000549364	106	0.0290591	0.000136046	108	0.00631868	0.00253556	79	0.0832472
positive regulation of protein phosphorylation	GO:0001934	751	1.9663e-07	2.72314e-05	345	0.000694643	406	0.0324607	0.0733443	99	0.813591	0.000519001	310	0.0280371	1.15289e-07	329	1.55426e-05	6.057e-07	250	0.000108556
cardiac cell development	GO:0055006	77	2.05552e-07	2.79587e-05	52	0.0012368	51	0.0490662	0.109598	13	0.877441	0.00259384	40	0.0806992	3.16909e-05	45	0.00199496	0.00489733	31	0.13158
response to nitrogen compound	GO:1901698	839	2.05039e-07	2.79587e-05	378	1.42817e-07	472	3.50915e-05	0.207609	103	1	3.53623e-10	378	2.5638e-07	9.75796e-12	382	5.94611e-09	0.00967469	244	0.198364
response to organonitrogen compound	GO:0010243	786	2.18006e-07	2.93903e-05	357	2.92478e-07	443	6.27551e-05	0.121676	100	0.877441	1.56914e-09	354	5.97609e-07	1.31529e-10	356	4.8871e-08	0.00770584	231	0.173655
developmental growth	GO:0048589	532	2.39273e-07	3.19744e-05	257	8.52905e-06	307	0.0011248	0.0237606	77	0.464658	0.00191615	223	0.0651578	0.00086463	224	0.0272144	8.28279e-05	178	0.00605837
DNA-dependent DNA replication	GO:0006261	141	2.50766e-07	3.32188e-05	82	2.65413e-05	92	0.00269553	0.997418	7	1	0.000162016	71	0.0115913	0.274684	53	0.879657	0.999283	21	1
cardiac muscle cell development	GO:0055013	72	2.54336e-07	3.34014e-05	49	0.00124862	48	0.0492705	0.212018	11	1	0.00205833	38	0.0684642	5.25759e-05	42	0.00299978	0.00584267	29	0.145489
protein phosphorylation	GO:0006468	1538	2.70675e-07	3.52433e-05	665	0.000170117	812	0.0116737	0.336816	182	1	0.00337539	598	0.098507	2.46591e-07	629	2.95793e-05	0.000453281	454	0.0231721
chemical homeostasis	GO:0048878	826	2.75749e-07	3.55996e-05	373	0.000766477	441	0.0350646	0.0418057	110	0.611911	4.06873e-07	355	7.37894e-05	2.51979e-11	375	1.16323e-08	0.000327672	254	0.0182181
cardiac muscle tissue development	GO:0048738	191	2.92762e-07	3.74784e-05	108	0.000182875	118	0.0122936	0.0590402	30	0.740872	0.0200369	83	0.299459	0.00127783	89	0.0375514	3.4314e-05	76	0.00298708
actin cytoskeleton organization	GO:0030036	580	3.09234e-07	3.92573e-05	278	3.77007e-09	350	1.7404e-06	0.253026	73	1	0.0010608	245	0.0427181	0.0116972	234	0.185621	0.00967361	178	0.198364
heart contraction	GO:0060047	205	3.36932e-07	4.21073e-05	111	2.73334e-05	127	0.00275759	0.0409314	32	0.608434	2.13606e-06	104	0.000325407	9.56823e-09	110	2.06067e-06	0.00137009	72	0.0529746
wound healing	GO:0042060	406	3.37212e-07	4.21073e-05	199	0.000212914	231	0.0139807	0.056493	57	0.723814	0.0117222	166	0.219381	2.15006e-06	186	0.000211317	0.000361378	135	0.0195964
negative regulation of response to stimulus	GO:0048585	1274	3.44025e-07	4.26087e-05	554	0.000145022	676	0.0102756	0.0673075	162	0.788134	0.0163685	487	0.268563	0.00134802	496	0.0391904	1.48693e-07	402	3.31493e-05
muscle hypertrophy	GO:0014896	80	3.97609e-07	4.88481e-05	52	0.000530617	53	0.0267167	0.0357332	15	0.572639	0.0607338	35	0.515155	0.000638196	42	0.021897	0.00280185	32	0.089483
mitotic cell cycle phase transition	GO:0044772	464	4.08978e-07	4.98429e-05	219	5.38741e-09	280	2.21816e-06	0.998304	34	1	0.00122932	193	0.0477741	0.0792832	174	0.52716	0.98379	98	1
tube morphogenesis	GO:0035239	676	4.49301e-07	5.38949e-05	319	2.12147e-05	383	0.00222886	0.00265268	103	0.140952	4.9895e-05	293	0.00469197	2.61612e-05	293	0.00171784	3.07876e-05	225	0.00279178
centromere complex assembly	GO:0034508	50	4.48608e-07	5.38949e-05	35	0.0082207	32	0.168552	1	0	1	0.00517889	26	0.131932	0.479058	17	0.963555	0.99985	3	1
positive regulation of ERK1 and ERK2 cascade	GO:0070374	158	4.95076e-07	5.89218e-05	90	0.00499622	93	0.125151	0.0385936	26	0.597089	0.00080524	76	0.0354827	9.38355e-05	79	0.00461126	0.00101997	59	0.0432821
plasma membrane bounded cell projection morphogenesis	GO:0120039	559	5.14238e-07	6.0728e-05	273	0.00257771	309	0.0782247	0.00465986	87	0.196142	0.000766073	241	0.0343673	0.000292933	243	0.011561	6.63458e-05	191	0.00507895
positive regulation of locomotion	GO:0040017	437	5.88582e-07	6.89728e-05	213	8.56483e-06	256	0.0011248	0.00621504	68	0.227858	0.0021467	185	0.0706552	1.20951e-05	197	0.000912164	3.32199e-07	159	6.57237e-05
cell projection morphogenesis	GO:0048858	560	5.98378e-07	6.95855e-05	273	0.00224351	310	0.070117	0.00485557	87	0.200104	0.000628602	242	0.0312595	0.000236016	244	0.00971749	5.01094e-05	192	0.00409238
epithelial cell proliferation	GO:0050673	295	6.06966e-07	7.00493e-05	151	2.02065e-05	178	0.00214657	0.377809	36	1	0.000773224	132	0.0343673	2.89915e-05	138	0.00187143	0.00135792	100	0.0527719
regulation of blood circulation	GO:1903522	209	6.55028e-07	7.50278e-05	112	0.000939737	123	0.0408002	0.0076838	36	0.258971	1.78905e-05	103	0.00208049	1.98261e-07	108	2.43573e-05	0.000200351	77	0.0122086
actin filament-based movement	GO:0030048	125	6.62163e-07	7.52791e-05	75	0.00210784	77	0.0678876	0.0299632	22	0.516941	3.14582e-05	67	0.0032601	0.00243591	60	0.06154	0.0571668	41	0.50724
regulation of membrane potential	GO:0042391	338	7.14126e-07	8.05852e-05	170	0.000610385	194	0.0292409	0.0723533	48	0.811271	0.00278629	146	0.0850694	0.0224804	138	0.276132	3.99891e-06	125	0.000548823
striated muscle hypertrophy	GO:0014897	79	8.16714e-07	9.1484e-05	51	0.000825983	52	0.0374495	0.0329536	15	0.550455	0.0836744	34	0.611365	0.0011052	41	0.0334723	0.00238651	32	0.0792567
heart process	GO:0003015	212	9.04439e-07	0.000100571	113	2.84344e-05	131	0.00284296	0.0263908	34	0.486729	8.4872e-07	108	0.000140537	5.75134e-09	114	1.39073e-06	0.000589344	76	0.0280565
striated muscle cell development	GO:0055002	141	9.97212e-07	0.000110084	82	4.11406e-05	92	0.0039171	0.0881523	22	0.877441	0.000839488	69	0.036288	0.000621605	69	0.021516	0.00092281	54	0.039489
negative regulation of multicellular organismal process	GO:0051241	898	1.05795e-06	0.000115949	399	0.000320351	481	0.0188132	0.000236239	136	0.0272641	0.000416045	364	0.0233876	6.28883e-05	367	0.00336154	4.14878e-07	291	8.00032e-05
striated muscle contraction	GO:0006941	152	1.14759e-06	0.000124874	85	8.40119e-06	99	0.00112266	0.266542	20	1	0.000151393	75	0.0112504	9.12952e-05	75	0.00453027	0.0205206	50	0.308485
regulation of muscle cell differentiation	GO:0051147	133	1.17979e-06	0.000127467	76	0.000391483	83	0.0216082	0.0132634	24	0.350998	0.000162068	67	0.0115913	4.99845e-05	68	0.00288564	0.00598249	47	0.147233
DNA replication-independent nucleosome organization	GO:0034724	48	1.28568e-06	0.00013793	33	0.00726325	31	0.156063	0.995712	1	1	0.00554704	25	0.139666	0.630783	15	1	0.994599	5	1
cytoskeleton organization	GO:0007010	1166	1.29528e-06	0.000137988	519	1.24192e-09	663	7.56777e-07	0.841513	125	1	5.65622e-05	481	0.00515969	0.00582084	456	0.118391	0.167042	320	0.808874
cardiac muscle hypertrophy	GO:0003300	78	1.36692e-06	0.000143877	50	0.00112208	51	0.0459508	0.0574123	14	0.730177	0.0693397	34	0.548738	0.000761182	41	0.0247775	0.00378394	31	0.111498
nuclear DNA replication	GO:0033260	48	1.36945e-06	0.000143877	34	0.0010485	34	0.0435225	0.800826	4	1	0.0050914	26	0.130576	0.277202	19	0.882055	0.997254	5	1
response to drug	GO:0042493	766	1.59399e-06	0.00016632	341	0.000272756	412	0.0169599	0.0368723	102	0.579683	0.000334662	312	0.0197146	4.80089e-06	321	0.000408586	0.000508673	233	0.0253635
animal organ morphogenesis	GO:0009887	773	1.6943e-06	0.000175585	359	4.65937e-05	432	0.00432403	0.00869141	112	0.278154	7.98509e-08	347	1.7323e-05	1.13115e-07	344	1.53856e-05	2.3839e-07	264	4.81179e-05
neural precursor cell proliferation	GO:0061351	116	1.75692e-06	0.000180844	70	0.0154896	69	0.257232	0.0279533	21	0.499812	0.0055195	56	0.139212	0.1399	48	0.670333	0.281233	34	0.879321
regulation of muscle system process	GO:0090257	201	1.80225e-06	0.000184265	104	0.000263803	119	0.0165883	0.0901691	29	0.877441	0.0208694	83	0.306286	7.12371e-05	94	0.00371653	5.69385e-06	78	0.000715627
response to organic cyclic compound	GO:0014070	723	2.11717e-06	0.000215019	328	9.11733e-06	404	0.00117706	0.0752555	95	0.824779	6.74716e-06	311	0.000886089	6.65881e-09	323	1.51404e-06	0.000164741	228	0.0103705
DNA replication-independent nucleosome assembly	GO:0006336	47	2.23695e-06	0.00022568	32	0.00985604	30	0.19127	0.995058	1	1	0.00839176	24	0.176995	0.582943	15	1	0.99814	4	1
cell cycle phase transition	GO:0044770	497	2.77928e-06	0.00027855	230	5.02802e-09	298	2.12769e-06	0.997225	38	1	0.000826085	207	0.0360384	0.0551998	188	0.436838	0.990119	104	1
regulation of heart contraction	GO:0008016	180	2.87488e-06	0.000280743	98	0.000255943	110	0.016298	0.00757065	32	0.256983	8.86785e-06	92	0.00110732	2.34501e-08	99	4.41036e-06	6.22596e-05	70	0.00482235
cell part morphogenesis	GO:0032990	579	2.84446e-06	0.000280743	278	0.00218485	319	0.0691974	0.010572	87	0.315252	0.00029365	251	0.0181848	9.97554e-05	253	0.00482436	0.000143961	194	0.0092147
CENP-A containing nucleosome assembly	GO:0034080	38	2.86734e-06	0.000280743	27	0.00890234	25	0.177395	1	0	1	0.00341454	21	0.0992692	0.576482	12	1	0.999472	2	1
CENP-A containing chromatin organization	GO:0061641	38	2.86734e-06	0.000280743	27	0.00890234	25	0.177395	1	0	1	0.00341454	21	0.0992692	0.576482	12	1	0.999472	2	1
positive regulation of phosphorylation	GO:0042327	791	2.9489e-06	0.000286137	357	0.002815	421	0.0832694	0.109426	102	0.877441	0.000479925	326	0.0262992	1.1948e-07	345	1.59664e-05	1.90913e-06	261	0.000282366
positive regulation of phosphorus metabolic process	GO:0010562	840	3.01373e-06	0.00028875	377	0.00131952	449	0.0509857	0.153668	106	0.953738	0.000189787	348	0.0129584	8.04089e-08	365	1.18927e-05	1.08117e-06	276	0.000183007
positive regulation of phosphate metabolic process	GO:0045937	840	3.01373e-06	0.00028875	377	0.00131952	449	0.0509857	0.153668	106	0.953738	0.000189787	348	0.0129584	8.04089e-08	365	1.18927e-05	1.08117e-06	276	0.000183007
tissue morphogenesis	GO:0048729	517	3.0573e-06	0.000291093	251	5.01482e-05	299	0.00452046	0.0020638	83	0.120459	4.95853e-05	232	0.00469182	0.00105155	222	0.0320388	0.0292718	158	0.371107
cardiovascular system development	GO:0072358	582	3.1054e-06	0.000293836	275	2.85527e-05	332	0.00284296	6.00926e-05	99	0.0105199	0.000199406	251	0.0133235	0.000218832	249	0.00915848	7.65384e-09	213	3.23885e-06
response to hormone	GO:0009725	779	3.15377e-06	0.000296571	348	0.000144053	423	0.0102547	0.0144348	108	0.362273	1.09047e-06	335	0.000174865	1.45061e-10	352	5.26157e-08	0.0154259	225	0.265535
cardiac muscle contraction	GO:0060048	118	3.28977e-06	0.000307463	68	0.000304428	75	0.0182979	0.11473	18	0.877441	0.000880673	58	0.037371	3.352e-05	62	0.00205904	0.0530186	38	0.495434
vasculature development	GO:0001944	573	3.58065e-06	0.000332607	271	9.64012e-05	324	0.00749273	0.000141559	96	0.0194281	0.000333306	246	0.0197146	0.00013793	247	0.0063867	1.48633e-08	209	5.26574e-06
regulation of neurogenesis	GO:0050767	664	3.73651e-06	0.000344981	312	0.000360449	369	0.0204891	0.00659222	99	0.237413	2.77337e-05	291	0.00293399	3.07989e-05	289	0.00194685	5.56662e-07	230	0.000102171
neuron differentiation	GO:0030182	1110	3.78799e-06	0.000347628	498	0.000259111	600	0.0163788	0.00332774	159	0.161936	5.26299e-05	463	0.0048888	9.56276e-06	466	0.000750923	2.71865e-08	370	8.28317e-06
cardiac muscle cell action potential	GO:0086001	64	3.86356e-06	0.00035244	43	0.0339789	39	0.401267	0.00638076	15	0.231992	0.000124527	38	0.00967883	0.000277513	37	0.0110671	0.004465	27	0.124578
cell cycle DNA replication	GO:0044786	59	4.10137e-06	0.000371906	39	0.00366092	39	0.099899	0.91174	4	1	0.00935956	30	0.191061	0.284049	23	0.889547	0.991561	8	1
cell cycle	GO:0007049	1568	4.54836e-06	0.000409998	661	2.89513e-08	850	9.38391e-06	0.999995	128	1	0.00405259	601	0.111338	0.839247	529	1	0.993446	361	1
regulation of cell development	GO:0060284	754	4.76884e-06	0.000427344	348	5.34277e-05	421	0.00475975	0.00143451	115	0.0922084	3.30526e-06	331	0.000466225	2.18416e-05	324	0.00147882	1.97886e-08	264	6.47248e-06
cellular response to organic cyclic compound	GO:0071407	452	4.80479e-06	0.000428048	217	0.00116593	252	0.0471136	0.301889	56	1	0.000946078	194	0.0393196	1.02607e-05	204	0.000797505	0.000807571	148	0.0359723
regulation of molecular function	GO:0065009	2463	4.95913e-06	0.000439229	1005	1.16168e-07	1288	3.01739e-05	0.588541	276	1	0.000428303	937	0.0238619	8.82887e-06	946	0.000696886	7.38696e-05	702	0.00559865
neuron projection morphogenesis	GO:0048812	545	5.70193e-06	0.000501061	263	0.00650383	298	0.144011	0.00689265	84	0.241942	0.000851259	235	0.0364588	0.000617893	235	0.0214419	5.87512e-05	187	0.00461426
Notch signaling pathway	GO:0007219	159	5.72303e-06	0.000501061	87	0.00397713	94	0.106294	0.0363785	26	0.575582	0.434652	58	0.941623	0.0558521	66	0.439074	0.0130774	54	0.242624
positive regulation of protein modification process	GO:0031401	946	5.85796e-06	0.000509943	417	0.000383269	507	0.0213783	0.218945	116	1	0.00291271	376	0.0876921	4.35097e-06	396	0.000380935	0.000218005	291	0.0130751
cell-cell signaling	GO:0007267	1212	6.07034e-06	0.00052543	530	0.00293483	635	0.0863111	6.96524e-05	182	0.0114021	2.42496e-05	500	0.00261087	3.50521e-06	502	0.000323626	1.99689e-08	395	6.47248e-06
cell morphogenesis involved in neuron differentiation	GO:0048667	494	6.11975e-06	0.000526713	241	0.00210388	276	0.0678876	0.000997298	82	0.072693	7.67506e-05	222	0.00645977	2.44117e-05	224	0.0016169	1.51094e-05	175	0.00156582
actin-mediated cell contraction	GO:0070252	103	6.64348e-06	0.000568577	61	0.000357668	67	0.0204072	0.199788	15	1	1.0209e-05	58	0.00124419	8.81358e-05	55	0.00440216	0.0598845	34	0.512456
response to stress	GO:0006950	2887	6.78419e-06	0.000577377	1158	4.42282e-05	1470	0.00413357	0.897766	306	1	0.000606308	1083	0.0305844	1.4178e-06	1100	0.000146931	0.103221	756	0.651059
regulation of transmembrane transport	GO:0034762	405	6.89941e-06	0.00058392	195	0.000637976	228	0.0303209	0.0224182	60	0.455559	0.00961078	167	0.194179	1.59451e-05	183	0.00114579	3.02821e-05	141	0.00278185
cellular component organization	GO:0016043	5355	7.25007e-06	0.000606855	2102	3.43359e-10	2733	3.0823e-07	0.755788	595	1	2.9339e-08	2022	7.84125e-06	3.21983e-05	1967	0.00200208	0.333991	1375	0.927897
muscle organ development	GO:0007517	340	7.24717e-06	0.000606855	167	0.0017421	191	0.0608697	0.0402227	50	0.606085	0.130137	131	0.704242	0.123539	130	0.645845	9.51559e-05	119	0.00674235
regulation of heart rate	GO:0002027	81	7.58979e-06	0.000631819	50	0.000493279	54	0.0253017	0.00162317	19	0.101342	0.000135867	45	0.010404	2.0012e-07	51	2.43891e-05	0.000416605	35	0.0217437
regulation of growth	GO:0040008	559	9.37129e-06	0.000775882	256	0.00193732	302	0.0647556	0.0569866	76	0.72846	0.0968887	212	0.651369	0.02041	218	0.260734	0.00367653	171	0.109255
muscle contraction	GO:0006936	298	9.66633e-06	0.000795983	146	3.98949e-05	176	0.00382238	0.295793	37	1	4.45433e-05	137	0.00434982	1.14781e-05	138	0.000869938	0.0085526	94	0.185072
ossification	GO:0001503	303	1.02234e-05	0.000837331	151	0.00102818	174	0.0432393	0.00562128	50	0.213693	0.0013827	134	0.0520363	0.015097	126	0.219873	4.19061e-05	110	0.00356646
regulation of ERK1 and ERK2 cascade	GO:0070372	221	1.03608e-05	0.000844044	114	0.0446985	120	0.461965	0.0667707	33	0.7864	0.00455659	98	0.121143	6.48759e-05	106	0.00343167	0.00112955	78	0.0466328
positive regulation of response to stimulus	GO:0048584	1685	1.053e-05	0.000853264	703	0.000285155	874	0.017515	0.00707114	222	0.246503	0.000289253	657	0.0179856	3.79872e-06	668	0.000346525	8.32939e-08	515	2.11483e-05
positive regulation of signal transduction	GO:0009967	1241	1.19978e-05	0.000967063	531	0.00437468	641	0.113727	0.000489858	178	0.042161	0.00123845	488	0.0478845	8.04577e-07	509	8.57128e-05	3.5183e-08	396	1.03073e-05
ERK1 and ERK2 cascade	GO:0070371	235	1.22084e-05	0.000978855	120	0.0354837	128	0.410448	0.0910409	34	0.877441	0.000689176	108	0.032515	4.9913e-06	116	0.000420096	0.00130033	82	0.0510545
regulation of blood pressure	GO:0008217	117	1.29561e-05	0.00103337	65	0.00223737	71	0.070117	0.321606	15	1	0.00188211	56	0.0646942	0.00227055	55	0.0583297	0.00280893	43	0.0895215
regulation of cellular process	GO:0050794	8058	1.36424e-05	0.00107683	3111	8.26715e-06	4000	0.00111453	0.812813	899	1	4.5337e-05	2957	0.00437129	4.86038e-05	2922	0.00282607	0.000223006	2153	0.0132706
regulation of epithelial cell proliferation	GO:0050678	256	1.35901e-05	0.00107683	130	0.00153724	148	0.056364	0.411782	31	1	0.00312449	113	0.0931241	0.000236753	118	0.00972154	0.00385951	86	0.112852
blood vessel development	GO:0001568	546	1.40562e-05	0.00110378	257	9.22844e-05	310	0.00720954	6.0292e-05	94	0.0105199	0.000197653	237	0.0133232	5.54881e-05	239	0.00308506	5.68549e-08	198	1.54666e-05
telomere maintenance via semi-conservative replication	GO:0032201	24	1.45999e-05	0.00114059	19	0.00125489	19	0.0492705	0.939316	1	1	0.034484	13	0.391317	0.26007	10	0.862421	0.99886	1	1
negative regulation of cell proliferation	GO:0008285	536	1.51153e-05	0.00117483	245	0.045493	277	0.46638	0.0111528	78	0.323146	0.125265	202	0.704242	0.00236196	218	0.0600702	0.0148826	159	0.258843
nucleosome assembly	GO:0006334	104	1.64466e-05	0.00127182	56	0.0655235	55	0.561834	0.989119	5	1	0.0136222	45	0.236896	0.763762	30	1	0.941731	18	1
morphogenesis of an epithelium	GO:0002009	407	1.66312e-05	0.00127959	199	0.000133508	237	0.00959366	0.0192174	62	0.428573	0.000313067	182	0.019001	0.00347725	174	0.0808739	0.0584939	123	0.509433
regulation of protein phosphorylation	GO:0001932	1110	1.67985e-05	0.00128597	479	0.000342946	590	0.0197149	0.243505	134	1	0.0264912	424	0.342295	8.04995e-06	456	0.000638713	4.07062e-05	342	0.0035024
regulation of ion transmembrane transport	GO:0034765	344	1.71309e-05	0.00130486	167	0.000917708	195	0.0404057	0.0454247	50	0.643721	0.0082454	144	0.175646	0.000124932	154	0.0058381	1.28923e-05	124	0.00141296
positive regulation of metabolic process	GO:0009893	2837	1.73942e-05	0.00131769	1149	0.00213414	1431	0.068126	0.741041	313	1	0.00463647	1061	0.122412	2.01033e-05	1083	0.00140484	0.00100002	791	0.0425537
chromosome segregation	GO:0007059	287	1.74723e-05	0.00131769	141	0.00512313	160	0.126593	1	6	1	0.0525718	115	0.483568	0.999687	74	1	0.999943	47	1
positive regulation of cell communication	GO:0010647	1365	1.75878e-05	0.00131986	579	0.0026339	706	0.0794552	0.000241607	196	0.0274396	0.000491925	539	0.0267642	4.59066e-08	564	7.85777e-06	3.93461e-08	431	1.13094e-05
regulation of nervous system development	GO:0051960	743	1.82532e-05	0.00136309	342	0.000256763	412	0.016298	0.000505399	117	0.0424975	4.15954e-06	328	0.000570869	3.18404e-06	327	0.000299417	1.0441e-09	269	6.11763e-07
stem cell differentiation	GO:0048863	163	1.85376e-05	0.00137333	89	0.00457627	97	0.117563	0.00796326	30	0.264936	0.00417148	76	0.113767	0.0020806	77	0.0545539	0.000841722	62	0.0370461
chromatin assembly	GO:0031497	120	1.85706e-05	0.00137333	63	0.045253	64	0.465172	0.97736	7	1	0.0031566	54	0.0935557	0.630424	37	1	0.884025	23	1
neuron projection development	GO:0031175	829	1.91566e-05	0.00140982	377	0.000123585	458	0.00905143	0.0888177	110	0.877441	0.000351721	347	0.0205292	2.37183e-05	354	0.00158476	1.01151e-05	274	0.00114996
mesenchymal cell differentiation	GO:0048762	177	1.9517e-05	0.00142943	95	0.000131568	111	0.00949905	2.64572e-05	40	0.0059272	0.00200438	83	0.0672572	0.000322113	86	0.0125822	2.40052e-07	78	4.81179e-05
response to lipid	GO:0033993	669	2.02545e-05	0.00147635	301	0.0111369	352	0.209266	0.00376896	99	0.174653	0.000279785	280	0.0174682	7.74638e-08	297	1.1879e-05	0.00064042	209	0.029654
reproduction	GO:0000003	1029	2.14604e-05	0.00155022	442	0.000410265	545	0.0222396	0.95136	101	1	0.000683883	410	0.032515	0.050833	382	0.418589	0.398804	266	0.996291
G2/M transition of mitotic cell cycle	GO:0000086	193	2.14714e-05	0.00155022	100	0.000311197	117	0.0185337	0.988989	13	1	0.00335346	87	0.0982436	0.0665974	78	0.477953	0.954637	40	1
reproductive process	GO:0022414	1026	2.18111e-05	0.00156731	441	0.000300394	545	0.0181596	0.958528	100	1	0.000548811	410	0.0290591	0.0449497	382	0.393995	0.380797	266	0.981785
regulation of metal ion transport	GO:0010959	281	2.22032e-05	0.00157322	137	6.43302e-05	166	0.00550566	0.29309	35	1	0.00384798	120	0.107866	6.67754e-05	128	0.00351992	5.73378e-07	107	0.000103986
regulation of striated muscle contraction	GO:0006942	80	2.20763e-05	0.00157322	48	0.00247689	51	0.0759215	0.558714	9	1	0.0127905	38	0.227809	0.00027489	43	0.0110136	0.000548012	34	0.0266722
Rho protein signal transduction	GO:0007266	175	2.21038e-05	0.00157322	95	0.00419699	104	0.110046	0.244304	24	1	0.0164207	78	0.268694	0.0416542	75	0.380589	0.0692888	56	0.542139
cell growth	GO:0016049	412	2.23687e-05	0.00157762	194	0.00402909	225	0.107119	0.0200113	61	0.429966	0.090347	159	0.635442	0.0342551	162	0.34445	0.00194809	132	0.0686971
histone exchange	GO:0043486	48	2.33873e-05	0.00164185	31	0.0311516	29	0.3851	1	0	1	0.0247927	23	0.329287	0.739308	14	1	0.998654	4	1
response to external stimulus	GO:0009605	1605	2.4225e-05	0.00169286	669	0.000535419	831	0.0267167	0.000346499	224	0.0347274	2.15737e-05	639	0.00236442	8.21768e-09	656	1.81432e-06	2.65412e-09	504	1.39424e-06
regulation of ion transport	GO:0043269	477	2.54812e-05	0.00175533	221	0.000287433	267	0.017515	0.0936808	64	0.877441	0.000855008	202	0.0364851	2.10889e-05	210	0.00144066	1.50911e-07	171	3.31493e-05
negative regulation of programmed cell death	GO:0043069	739	2.52603e-05	0.00175533	322	0.00150625	391	0.05568	0.0197961	101	0.428631	0.00278545	293	0.0850694	2.10733e-05	306	0.00144066	0.0547975	205	0.499178
negative regulation of signal transduction	GO:0009968	1023	2.5527e-05	0.00175533	446	0.00207223	540	0.0677099	0.0492819	134	0.673932	0.0314199	393	0.369339	0.00703983	398	0.133058	1.72857e-06	328	0.000272619
chromatin assembly or disassembly	GO:0006333	144	2.55798e-05	0.00175533	74	0.0277658	78	0.363448	0.922737	11	1	0.000635126	67	0.0314043	0.45546	48	0.946199	0.710523	32	1
positive regulation of cell differentiation	GO:0045597	762	2.71629e-05	0.00185561	341	7.39043e-05	421	0.00622021	0.000591014	117	0.0480112	7.57109e-06	329	0.00097744	3.56829e-06	328	0.000327466	2.27991e-07	257	4.75783e-05
cellular response to drug	GO:0035690	285	2.74837e-05	0.00186914	139	0.00608967	158	0.139332	0.268875	36	1	2.05418e-05	134	0.00228419	4.93008e-06	135	0.000417249	0.00576968	92	0.145489
positive regulation of signaling	GO:0023056	1372	2.83821e-05	0.0019162	580	0.00342386	708	0.0958286	0.000437001	195	0.0401692	0.000687715	540	0.032515	5.59679e-08	566	9.16791e-06	2.86281e-08	434	8.55139e-06
regulation of cellular component organization	GO:0051128	2137	2.84273e-05	0.0019162	886	2.51061e-08	1143	8.31448e-06	0.453235	247	1	0.000166926	834	0.0118277	0.000398616	821	0.0151057	0.00198906	607	0.0691812
transmembrane receptor protein tyrosine kinase signaling pathway	GO:0007169	583	2.87674e-05	0.00192801	268	0.00622192	313	0.140618	0.078301	79	0.837247	0.339093	214	0.903274	0.00620958	236	0.122026	0.00159923	184	0.0597123
mesenchymal cell proliferation	GO:0010463	39	2.88555e-05	0.00192801	28	0.0104833	27	0.200129	0.0123745	10	0.342003	0.00997127	22	0.198306	0.082282	19	0.537745	0.000313847	21	0.0175778
negative regulation of cellular component movement	GO:0051271	253	3.00933e-05	0.00200193	127	0.000278222	150	0.0172294	0.00928948	42	0.289713	0.373105	93	0.903274	0.0114026	107	0.182657	0.00845049	83	0.183383
actomyosin structure organization	GO:0031032	176	3.08693e-05	0.00204462	95	2.39467e-06	117	0.000372235	0.13155	26	0.877441	0.000145314	88	0.010905	0.0226871	77	0.276951	0.458822	48	1
positive regulation of cellular protein metabolic process	GO:0032270	1261	3.12771e-05	0.00206267	531	0.000459211	660	0.0242063	0.290979	149	1	0.0086375	482	0.180499	4.78422e-06	509	0.000408586	0.000166627	375	0.0104461
potassium ion transport	GO:0006813	164	3.14942e-05	0.00206803	89	0.0355573	93	0.410674	0.151235	24	0.948967	0.0156507	74	0.260151	0.00223478	78	0.0575773	0.119641	51	0.703161
regulation of transmembrane transporter activity	GO:0022898	190	3.16788e-05	0.00207122	98	0.00193833	111	0.0647556	0.014873	32	0.36817	0.0122253	82	0.223042	0.000897184	87	0.0279503	1.65284e-06	78	0.000267866
cardiac chamber morphogenesis	GO:0003206	121	3.24722e-05	0.00210503	69	0.000472819	78	0.0244998	1.73843e-05	31	0.00420876	0.000561698	62	0.0293765	0.00492642	58	0.104964	6.87903e-05	52	0.00523975
nucleosome organization	GO:0034728	133	3.24191e-05	0.00210503	69	0.0483033	71	0.486231	0.980999	8	1	0.0126031	57	0.22741	0.692143	41	1	0.804887	28	1
epithelium development	GO:0060429	845	3.48846e-05	0.00225183	378	0.000183186	463	0.0122936	0.00016696	132	0.0219264	7.43093e-08	374	1.66475e-05	3.41374e-07	367	4.00038e-05	0.00462389	255	0.127271
lamellipodium organization	GO:0097581	75	3.55495e-05	0.00228507	46	0.000264895	52	0.0165883	0.253588	11	1	0.0395971	35	0.42381	0.00610822	38	0.121683	0.417353	21	1
DNA packaging	GO:0006323	155	3.75741e-05	0.00240506	79	0.0580025	82	0.529425	0.990805	9	1	0.00514688	68	0.131556	0.876252	45	1	0.994584	25	1
heart growth	GO:0060419	80	3.80059e-05	0.00242252	48	0.0114231	49	0.213356	0.0745937	14	0.822258	0.111124	34	0.688897	0.0649158	35	0.472267	0.000150078	36	0.00956605
positive regulation of macromolecule metabolic process	GO:0010604	2640	3.84115e-05	0.00243817	1071	0.00699028	1327	0.152197	0.922361	280	1	0.0166904	981	0.27078	0.000407562	997	0.0152551	0.00310145	733	0.0966206
gland development	GO:0048732	355	3.94161e-05	0.00249156	170	0.000950731	201	0.0409136	0.00799511	56	0.264957	0.000193945	159	0.0131314	1.21759e-07	171	1.61293e-05	0.00630605	113	0.151764
positive regulation of protein metabolic process	GO:0051247	1340	4.18768e-05	0.00263616	561	0.000495313	699	0.0253208	0.327351	157	1	0.0181622	506	0.283486	7.52128e-06	537	0.000599912	0.000151825	397	0.00963709
regulation of transport	GO:0051049	1380	4.41317e-05	0.00276668	581	5.13787e-08	753	1.51307e-05	0.0514702	176	0.690835	1.41235e-05	559	0.00169416	4.43585e-08	569	7.67905e-06	9.25471e-08	432	2.31125e-05
ion transport	GO:0006811	1197	4.44698e-05	0.00277645	506	1.85752e-07	653	4.37933e-05	1.87661e-05	181	0.00439819	1.53769e-10	519	1.46407e-07	1.49928e-12	525	1.4275e-09	3.05747e-06	371	0.000427316
negative regulation of apoptotic process	GO:0043066	726	4.54781e-05	0.00282781	315	0.00169268	384	0.0595527	0.0219275	99	0.449588	0.00228192	289	0.0740551	1.56405e-05	302	0.00113352	0.0349146	204	0.407443
regulation of neuron differentiation	GO:0045664	543	4.77729e-05	0.00295842	254	1.825e-05	314	0.00200356	0.00324388	85	0.160036	2.33706e-06	248	0.000342334	1.58082e-06	247	0.000162718	5.61379e-06	190	0.00071267
axonogenesis	GO:0007409	391	4.82694e-05	0.00297707	191	0.0171712	214	0.274776	0.00294132	65	0.152929	0.000461423	175	0.0253766	4.47342e-05	180	0.00262108	3.15834e-05	141	0.0028137
regulation of ion transmembrane transporter activity	GO:0032412	184	4.955e-05	0.00304373	95	0.00209616	108	0.0678876	0.0169689	31	0.393947	0.00818416	81	0.175602	0.000530003	86	0.0190426	4.43213e-06	75	0.000597514
response to peptide	GO:1901652	395	5.00842e-05	0.00306419	183	8.03231e-05	226	0.00654354	0.16589	51	0.992994	1.75828e-06	182	0.000273323	1.72694e-08	188	3.33487e-06	0.0024873	125	0.081865
negative regulation of cell death	GO:0060548	805	5.15173e-05	0.00313422	346	0.00150799	424	0.05568	0.0263854	108	0.486729	0.00193515	319	0.0656034	1.99731e-05	331	0.00140216	0.0581902	222	0.509316
regeneration	GO:0031099	146	5.16403e-05	0.00313422	76	0.00162054	87	0.057708	0.0325511	24	0.546128	0.103131	58	0.664876	0.00743841	64	0.13836	0.00407851	51	0.117452
endocardial cushion development	GO:0003197	40	5.27017e-05	0.00318594	28	0.181556	23	0.871124	4.07366e-06	16	0.00151361	0.00190665	24	0.0650739	0.0108115	22	0.175589	1.70022e-06	25	0.000272619
epithelial cell morphogenesis	GO:0003382	27	5.33226e-05	0.00321073	21	1.68782e-05	24	0.00189528	0.088493	6	0.877441	0.00128724	18	0.0491474	0.00116129	18	0.0347845	0.278201	9	0.879321
response to acid chemical	GO:0001101	264	5.49922e-05	0.00329823	130	0.0006389	154	0.0303209	0.00652862	44	0.23624	0.00420785	115	0.113767	0.000335695	120	0.0129468	0.00104206	91	0.0437322
response to abiotic stimulus	GO:0009628	941	6.06339e-05	0.00361837	400	1.84564e-06	516	0.000299111	0.709378	101	1	0.000663066	375	0.0319656	2.03956e-05	383	0.00141875	0.218234	248	0.876532
ameboidal-type cell migration	GO:0001667	333	6.08049e-05	0.00361837	159	7.55481e-05	195	0.00630373	0.00542639	54	0.212508	0.0224534	136	0.314968	0.0011	144	0.0333814	0.00370132	108	0.109487
regulation of chromosome segregation	GO:0051983	95	6.21996e-05	0.00368696	54	0.000857544	61	0.038423	1	0	1	0.0241576	43	0.325967	0.874579	28	1	0.967857	17	1
cardiac muscle cell contraction	GO:0086003	59	6.27225e-05	0.00370354	38	0.042851	36	0.451759	0.0174227	13	0.400933	0.000669177	34	0.0320573	0.000581362	34	0.0204066	0.128931	20	0.724141
cellular potassium ion transport	GO:0071804	147	6.37012e-05	0.0037324	80	0.0335133	84	0.398683	0.0912136	23	0.877441	0.00375561	70	0.106184	0.00188766	71	0.0505389	0.159407	45	0.793394
potassium ion transmembrane transport	GO:0071805	147	6.37012e-05	0.0037324	80	0.0335133	84	0.398683	0.0912136	23	0.877441	0.00375561	70	0.106184	0.00188766	71	0.0505389	0.159407	45	0.793394
regulation of mitotic nuclear division	GO:0007088	160	6.60159e-05	0.0038532	83	0.00114706	96	0.0465981	0.999826	6	1	0.056843	66	0.49767	0.867659	49	1	0.996024	27	1
positive regulation of growth	GO:0045927	206	7.01478e-05	0.00407874	105	0.0173807	115	0.277285	0.207872	28	1	0.0200231	88	0.299459	0.00129654	94	0.037838	0.0201178	67	0.305169
regulation of mitotic cell cycle	GO:0007346	531	7.08015e-05	0.0041011	238	5.10187e-07	307	0.000100938	0.999542	38	1	0.00966376	212	0.19499	0.25969	191	0.862421	0.911258	122	1
regulation of neurological system process	GO:0031644	94	7.11202e-05	0.00410396	55	0.00540161	59	0.129997	0.0117717	19	0.332147	0.0148226	45	0.250341	0.0130867	45	0.199563	0.00117379	39	0.0479395
positive regulation of mitotic cell cycle	GO:0045931	130	7.16229e-05	0.00411737	70	4.22085e-06	88	0.000606607	0.885104	11	1	0.0569289	55	0.497796	0.066062	54	0.47631	0.773426	30	1
cell-cell adhesion	GO:0098609	607	7.70717e-05	0.00440356	278	0.0193448	323	0.295586	0.00618712	91	0.227858	0.0276858	243	0.350338	0.00507331	249	0.107942	0.00581605	188	0.145489
mitotic nuclear division	GO:0140014	260	7.74684e-05	0.00440356	127	0.00193336	149	0.0647556	1	8	1	0.0711681	104	0.556558	0.999234	68	1	0.999999	36	1
cellular response to cytokine stimulus	GO:0071345	739	7.73533e-05	0.00440356	320	0.0188133	381	0.291647	0.482178	84	1	0.110097	275	0.687596	0.0110986	285	0.178917	1.43176e-07	246	3.25544e-05
connective tissue development	GO:0061448	206	7.79372e-05	0.00441374	105	0.00123191	122	0.0489998	0.00415721	37	0.183935	0.0165555	89	0.269844	0.0184896	88	0.246362	0.00171676	73	0.0627173
G protein-coupled receptor signaling pathway	GO:0007186	544	7.87123e-05	0.00444112	244	0.0274307	283	0.361175	0.00418714	82	0.183935	0.00863144	218	0.180499	1.72717e-05	235	0.00122952	1.40567e-05	182	0.00149748
action potential	GO:0001508	109	8.10521e-05	0.00453951	62	0.0351906	63	0.408702	0.079806	18	0.839616	0.000689402	56	0.032515	0.000548632	56	0.0195735	0.000449163	45	0.0230389
gland morphogenesis	GO:0022612	104	8.08027e-05	0.00453951	59	0.000397797	68	0.0217206	0.000106339	26	0.014862	0.00214279	52	0.0706552	3.29849e-06	60	0.000308277	0.00105684	42	0.0441539
vascular process in circulatory system	GO:0003018	116	8.1855e-05	0.00456769	63	0.00130636	72	0.050768	0.0196616	21	0.428573	0.0112369	53	0.21278	0.00083552	57	0.0266283	0.0179815	40	0.286303
regulation of tube diameter	GO:0035296	89	8.54145e-05	0.00473165	50	0.022971	52	0.327046	0.0181117	17	0.414286	0.0276631	40	0.350338	0.00699146	42	0.132638	0.0135397	32	0.24634
regulation of blood vessel diameter	GO:0097746	89	8.54145e-05	0.00473165	50	0.022971	52	0.327046	0.0181117	17	0.414286	0.0276631	40	0.350338	0.00699146	42	0.132638	0.0135397	32	0.24634
positive regulation of cell cycle process	GO:0090068	238	8.69115e-05	0.00479714	117	9.8869e-05	143	0.00764554	0.966125	19	1	0.118964	93	0.700808	0.843267	76	1	0.6871	58	1
regulation of muscle contraction	GO:0006937	134	8.7859e-05	0.00483193	70	0.0057782	78	0.134794	0.636219	14	1	0.0285204	57	0.353067	0.00168712	62	0.0471774	4.8732e-05	54	0.00405674
cardiac septum morphogenesis	GO:0060411	73	9.1231e-05	0.004911	45	0.00385724	48	0.103635	4.6485e-07	25	0.00024419	1.38664e-05	45	0.00167652	0.00116222	40	0.0347845	1.38864e-05	37	0.00149748
cellular response to peptide	GO:1901653	293	9.12186e-05	0.004911	140	0.000471712	169	0.0244998	0.0887451	41	0.877441	2.53662e-05	137	0.0027023	6.76186e-06	138	0.000553818	0.0740875	86	0.560401
angiogenesis	GO:0001525	397	9.05924e-05	0.004911	188	4.93167e-05	232	0.00447197	0.00940032	62	0.292254	0.000641557	174	0.031426	5.48265e-05	179	0.00308506	5.724e-05	139	0.00454164
tripartite regional subdivision	GO:0007351	10	9.02231e-05	0.004911	10	0.172392	7	0.854484	0.107626	3	0.877441	0.299327	5	0.903274	0.542921	4	1	0.108404	5	0.668595
anterior/posterior axis specification, embryo	GO:0008595	10	9.02231e-05	0.004911	10	0.172392	7	0.854484	0.107626	3	0.877441	0.299327	5	0.903274	0.542921	4	1	0.108404	5	0.668595
organelle fission	GO:0048285	400	9.0729e-05	0.004911	185	0.000583685	225	0.028318	0.999998	20	1	0.0693141	156	0.548738	0.996784	115	1	0.999989	68	1
positive regulation of cellular metabolic process	GO:0031325	2608	9.37342e-05	0.00502798	1052	0.00378118	1315	0.10215	0.873008	280	1	0.00949409	973	0.192739	0.000122022	991	0.00573732	0.00574514	719	0.145489
neuron development	GO:0048666	924	9.47392e-05	0.00506406	411	0.000173551	506	0.011803	0.0140978	130	0.358043	6.72437e-05	390	0.0058204	1.81594e-06	398	0.000182	1.73586e-06	306	0.000272619
regulation of DNA-dependent DNA replication	GO:0090329	48	9.58185e-05	0.00510384	31	0.0324538	30	0.391689	0.814409	4	1	0.0504916	23	0.478316	0.532341	17	1	0.97942	7	1
regulation of transporter activity	GO:0032409	199	9.64212e-05	0.00511805	100	0.00276775	115	0.0823785	0.00567381	35	0.214199	0.00686362	87	0.157613	0.00120993	90	0.0359299	5.73103e-06	79	0.000715627
mesenchyme morphogenesis	GO:0072132	45	9.71222e-05	0.00513736	30	0.0497036	28	0.491679	9.72454e-07	18	0.000435717	0.00587937	25	0.143536	0.04788	22	0.407716	1.86426e-06	27	0.00028119
regulation of transferase activity	GO:0051338	800	9.77743e-05	0.00515395	347	1.52728e-05	442	0.00176711	0.684687	87	1	0.056237	304	0.49474	0.000523359	323	0.018893	0.0107966	233	0.212776
regulation of protein modification process	GO:0031399	1471	0.0001023	0.00537391	612	0.000531527	767	0.0267167	0.619826	164	1	0.104547	542	0.668027	9.42707e-05	579	0.00461775	0.00445294	419	0.124483
mesenchyme development	GO:0060485	222	0.000107742	0.00564037	112	0.000839887	132	0.0377533	2.88405e-05	47	0.00627314	0.00141705	102	0.0526519	0.000141825	106	0.00652738	6.79569e-09	97	3.00144e-06
cell cycle G1/S phase transition	GO:0044843	234	0.000108668	0.00566934	113	6.60324e-07	147	0.00012419	0.705727	24	1	0.0615914	93	0.517958	0.0576318	92	0.445125	0.567373	58	1
regulation of tube size	GO:0035150	94	0.000109965	0.00569797	52	0.0114423	56	0.213356	0.00722083	19	0.249435	0.0277115	42	0.350338	0.0126532	43	0.195579	0.0056255	35	0.143549
regulation of blood vessel size	GO:0050880	94	0.000109965	0.00569797	52	0.0114423	56	0.213356	0.00722083	19	0.249435	0.0277115	42	0.350338	0.0126532	43	0.195579	0.0056255	35	0.143549
muscle cell proliferation	GO:0033002	159	0.000112489	0.00577369	82	0.153765	83	0.820014	0.00188223	31	0.113109	0.0279194	68	0.351726	0.00598989	71	0.120383	0.00139368	58	0.0534794
odontogenesis	GO:0042476	97	0.000112563	0.00577369	55	0.00524305	60	0.127785	0.0481064	17	0.665021	0.00187621	49	0.0646942	0.00145683	49	0.0419533	0.000141968	42	0.00912548
regulation of cell cycle process	GO:0010564	625	0.000112472	0.00577369	276	4.3714e-05	348	0.00411073	0.99686	51	1	0.00625121	250	0.150682	0.722111	211	1	0.955806	142	1
blood vessel morphogenesis	GO:0048514	475	0.000113842	0.00581969	221	0.00056904	267	0.0276957	0.000661027	79	0.0524484	0.000922096	204	0.0385912	0.000291017	206	0.0115152	1.50936e-06	170	0.000252414
nuclear division	GO:0000280	365	0.000118012	0.00601271	170	0.00223815	203	0.070117	1	13	1	0.207	137	0.832613	0.999867	96	1	1	55	1
regulation of cell growth	GO:0001558	352	0.000118454	0.0060151	164	0.00885921	191	0.177395	0.019525	53	0.428573	0.0621269	138	0.520309	0.04369	138	0.38877	0.0152797	108	0.263614
response to peptide hormone	GO:0043434	343	0.0001196	0.00605312	160	0.00031145	196	0.0185337	0.253316	43	1	0.000155062	153	0.0113025	6.14817e-06	158	0.000509028	0.0495063	101	0.48167
regulation of nuclear division	GO:0051783	176	0.000120449	0.00607591	89	0.000954493	105	0.0409364	0.996275	10	1	0.0213732	75	0.309019	0.798861	56	1	0.984568	33	1
embryo development	GO:0009790	778	0.000122841	0.00617612	347	0.00452231	416	0.11661	0.0543899	105	0.709199	0.000598483	324	0.0304423	0.00018108	326	0.00790421	0.00545231	236	0.140781
cardiac conduction	GO:0061337	96	0.000125329	0.00628045	56	0.0424589	56	0.448869	0.00804804	20	0.265376	0.000119909	53	0.00946471	0.000472781	51	0.0171894	0.00394931	38	0.114598
protein localization to chromosome, centromeric region	GO:0071459	22	0.000126082	0.0062975	17	0.0173834	16	0.277285	1	0	1	0.0518008	12	0.481179	0.928482	5	1	0.986972	2	1
ion homeostasis	GO:0050801	564	0.000126686	0.00630696	252	0.00175421	305	0.0610127	0.103301	74	0.877441	1.52296e-05	246	0.00181256	1.61258e-09	262	4.46656e-07	0.00011193	183	0.00757841
positive regulation of cell cycle	GO:0045787	329	0.000127921	0.0063477	154	9.62907e-06	196	0.00122241	0.941549	29	1	0.103419	127	0.665661	0.436982	116	0.925997	0.507346	84	1
regulation of anatomical structure size	GO:0090066	415	0.0001312	0.00648928	192	0.000506738	234	0.0258182	0.0120378	63	0.338347	0.00025764	182	0.0162858	6.04435e-05	184	0.00327685	0.00177792	134	0.0641822
regulation of vasculature development	GO:1901342	249	0.00013201	0.00650821	122	0.00638195	140	0.142346	0.0871451	36	0.877441	0.0223231	104	0.313717	0.00575752	107	0.117574	0.00478505	83	0.129707
muscle adaptation	GO:0043500	94	0.000136562	0.00668936	52	0.00512719	57	0.126593	0.0332291	17	0.552633	0.059089	40	0.508279	0.00168778	46	0.0471774	0.00536238	35	0.139403
DNA conformation change	GO:0071103	226	0.000136506	0.00668936	109	0.012878	124	0.231349	0.999757	11	1	0.00161127	100	0.0573506	0.694174	74	1	0.999957	33	1
cell cycle G2/M phase transition	GO:0044839	212	0.000137497	0.00671357	105	0.000586293	126	0.0283543	0.993009	14	1	0.000704197	98	0.0327712	0.027867	88	0.308522	0.960015	44	1
positive regulation of nitrogen compound metabolic process	GO:0051173	2520	0.000143885	0.007003	1016	0.0183113	1259	0.286401	0.963441	261	1	0.0281526	932	0.352405	0.000449065	952	0.0164448	0.00758863	694	0.171521
regulation of small GTPase mediated signal transduction	GO:0051056	281	0.000147028	0.0071332	142	1.42104e-05	175	0.00169126	0.511485	34	1	0.000920233	130	0.0385912	0.00771863	124	0.14001	0.51182	77	1
negative regulation of macromolecule metabolic process	GO:0010605	2195	0.000152318	0.00736638	878	0.0521509	1077	0.502191	0.264147	256	1	0.84523	743	1	0.281104	765	0.889191	0.124341	574	0.712088
regulation of attachment of spindle microtubules to kinetochore	GO:0051988	12	0.000154008	0.00742454	11	0.00206441	11	0.0677099	1	0	1	0.0263488	8	0.341281	0.646415	4	1	0.850869	2	1
regulation of striated muscle cell differentiation	GO:0051153	81	0.000154738	0.00743619	46	0.00077467	53	0.0353333	0.0350674	15	0.565908	0.00849803	39	0.178708	0.00338759	40	0.0795169	0.0112414	30	0.218713
osteoblast differentiation	GO:0001649	172	0.000156246	0.00746158	88	4.72514e-06	112	0.000672737	0.0553791	27	0.714954	0.000601492	82	0.0304423	0.0179023	74	0.242953	2.34956e-05	69	0.00226539
collagen fibril organization	GO:0030199	45	0.000156042	0.00746158	30	0.0290438	29	0.371521	0.0776758	9	0.832477	0.172294	20	0.763003	0.251969	19	0.853754	0.00791521	20	0.176287
membrane repolarization	GO:0086009	42	0.000159416	0.00756407	28	0.0591817	26	0.535534	0.00681368	11	0.239722	0.0220658	22	0.313281	0.0200668	22	0.258409	0.0295987	17	0.374507
cell proliferation involved in kidney development	GO:0072111	17	0.000159881	0.00756407	14	0.129834	11	0.776255	0.582875	2	1	0.104251	9	0.667013	0.096699	9	0.581791	0.115738	7	0.693021
regulation of neural precursor cell proliferation	GO:2000177	65	0.000159741	0.00756407	40	0.0308403	40	0.382279	0.35388	9	1	0.0128387	33	0.227809	0.103045	29	0.601069	0.266729	20	0.879321
cardiac muscle tissue growth	GO:0055017	73	0.000160982	0.00759256	43	0.0222661	44	0.32091	0.0746704	13	0.822508	0.122529	31	0.704242	0.071449	32	0.498058	0.000582438	32	0.0280565
negative regulation of locomotion	GO:0040013	265	0.000164778	0.00774762	129	0.00129464	153	0.0507006	0.0128188	43	0.346244	0.394574	97	0.903274	0.0472768	107	0.404615	0.0147858	85	0.258311
phosphatidylinositol 3-kinase signaling	GO:0014065	100	0.0001653	0.00774824	57	0.030735	59	0.382279	0.193658	15	1	0.489267	37	0.992477	0.0425072	45	0.384516	0.0634564	34	0.524424
negative regulation of cell motility	GO:2000146	222	0.000170124	0.00794989	110	0.000279743	133	0.0172535	0.0320204	35	0.541999	0.297686	83	0.903274	0.0203986	93	0.260734	0.0229796	71	0.328089
metal ion transport	GO:0030001	636	0.000170859	0.00795982	283	8.27902e-05	354	0.00667316	0.328742	77	1	4.36355e-07	283	7.82051e-05	1.66354e-07	283	2.09442e-05	0.000393814	202	0.020759
regulation of renal system process	GO:0098801	23	0.000172772	0.0080244	17	0.00710304	17	0.153269	0.472322	3	1	0.0543888	12	0.489364	0.0184654	13	0.246362	0.174728	8	0.823682
cellular response to peptide hormone stimulus	GO:0071375	254	0.000186485	0.00863501	123	0.00121283	147	0.0484941	0.0694954	37	0.800221	0.000305816	117	0.0188131	0.000182362	117	0.00791484	0.273854	70	0.879321
positive regulation of MAPK cascade	GO:0043410	404	0.00019378	0.00894559	187	0.0100056	219	0.193433	0.0605429	57	0.745729	0.000758779	175	0.0343673	1.69376e-08	195	3.33487e-06	8.07205e-05	139	0.0059694
positive regulation of vasculature development	GO:1904018	145	0.000196212	0.00901071	75	0.0194105	82	0.296032	0.0961894	22	0.877441	0.0635778	60	0.524388	0.00632446	65	0.123522	0.0144322	49	0.255093
morphogenesis of a branching structure	GO:0001763	161	0.000196374	0.00901071	85	0.00107996	99	0.0445857	0.000447521	34	0.0403404	0.0050076	75	0.129079	0.0154907	72	0.223089	0.00860863	57	0.185729
taxis	GO:0042330	446	0.000206546	0.00944903	206	0.000265692	253	0.0165883	0.0146351	67	0.365683	0.000396612	194	0.0227646	1.31661e-07	209	1.69977e-05	1.52436e-06	160	0.000252414
chromatin remodeling	GO:0006338	145	0.000215591	0.00983328	74	0.0149159	82	0.251082	0.999964	4	1	0.170434	56	0.757408	0.553456	49	1	0.983871	26	1
G1/S transition of mitotic cell cycle	GO:0000082	221	0.000221076	0.0100533	106	1.05068e-06	139	0.000184256	0.815248	21	1	0.0618741	88	0.519334	0.0438831	88	0.389351	0.546387	55	1
multi-organism process	GO:0051704	1700	0.000223472	0.0101321	688	0.0660584	838	0.563514	0.969801	169	1	0.104197	616	0.666946	0.300404	594	0.889547	0.275352	439	0.879321
positive regulation of cell cycle phase transition	GO:1901989	83	0.000226645	0.0102454	46	8.95146e-06	59	0.00116553	0.986086	4	1	0.0221927	38	0.313313	0.111229	34	0.616844	0.854261	17	1
endocardial cushion morphogenesis	GO:0003203	31	0.000233092	0.0105057	22	0.116338	19	0.736681	9.57994e-05	12	0.013768	0.0107192	18	0.206966	0.0241547	17	0.285557	9.06395e-06	20	0.00105953
cellular component organization or biogenesis	GO:0071840	5523	0.000233814	0.0105071	2137	5.95423e-08	2783	1.71145e-05	0.78693	611	1	3.30154e-05	2047	0.00337554	0.00242078	1989	0.0613613	0.0819253	1439	0.588703
regulation of cell death	GO:0010941	1324	0.000235855	0.0105367	543	0.00311168	678	0.0901205	0.0644978	166	0.776374	0.000738823	515	0.0336983	1.30623e-07	537	1.69977e-05	0.0156304	367	0.267113
trans-synaptic signaling	GO:0099537	532	0.000235548	0.0105367	244	0.00294581	293	0.0864672	0.00331242	83	0.161936	0.000721216	229	0.0331934	0.000332335	230	0.0128762	6.52262e-06	186	0.000788616
synaptic signaling	GO:0099536	537	0.000238238	0.010612	246	0.00261264	296	0.0789701	0.0042296	83	0.184624	0.000706458	231	0.0327712	0.000324159	232	0.0126297	1.26122e-05	186	0.00139227
positive regulation of mitotic cell cycle phase transition	GO:1901992	70	0.000246616	0.0109532	40	1.11819e-05	51	0.00138492	0.959989	4	1	0.0337907	32	0.388797	0.116336	29	0.632724	0.787426	15	1
regulation of action potential	GO:0098900	40	0.00024985	0.0110325	27	0.104291	24	0.706748	0.329968	6	1	0.0113153	22	0.213868	0.00160217	24	0.045199	0.148855	14	0.772283
nuclear chromosome segregation	GO:0098813	235	0.000249481	0.0110325	114	0.0231148	129	0.32848	1	2	1	0.164726	91	0.742284	0.999935	56	1	0.999996	33	1
adrenal gland development	GO:0030325	19	0.000252241	0.0111059	15	0.122598	12	0.754913	0.649843	2	1	0.31728	8	0.903274	0.300043	8	0.889547	0.337408	6	0.932577
divalent inorganic cation homeostasis	GO:0072507	337	0.000253645	0.0111355	157	0.0190348	181	0.294093	0.142613	45	0.918635	0.000534009	148	0.0287459	1.6816e-06	158	0.000171929	0.000101405	117	0.00708628
deoxyribonucleoside triphosphate metabolic process	GO:0009200	17	0.000255708	0.0111938	13	0.172229	10	0.854484	0.535154	2	1	0.672414	5	1	0.998094	1	1	0.773	3	1
regulation of phosphorylation	GO:0042325	1208	0.000258656	0.0112904	507	0.00186134	631	0.0632937	0.199274	147	1	0.0221092	461	0.313313	7.16406e-06	493	0.000580518	3.22436e-05	370	0.0028393
positive regulation of transferase activity	GO:0051347	521	0.000260153	0.0113233	233	0.000305086	290	0.0182979	0.553738	59	1	0.00127168	218	0.0487978	0.00123367	216	0.0364926	0.0323887	153	0.393154
cellular response to hormone stimulus	GO:0032870	568	0.000264739	0.0114901	252	0.00399087	305	0.106475	0.0586087	77	0.737279	0.000851322	237	0.0364588	9.92819e-08	256	1.41351e-05	0.259843	153	0.879321
glomerular mesangial cell proliferation	GO:0072110	8	0.000270355	0.0117006	8	0.573591	4	1	0.6077	1	1	0.281083	4	0.903274	0.0929043	5	0.566962	0.110841	4	0.673806
epithelial to mesenchymal transition	GO:0001837	114	0.000272018	0.0117392	62	0.00708074	69	0.153269	0.000507716	26	0.0424975	0.0211664	52	0.307326	0.0180132	52	0.242953	3.13494e-05	50	0.00281146
nitric oxide mediated signal transduction	GO:0007263	19	0.000277483	0.0119412	15	0.00622449	15	0.140618	0.661598	2	1	0.197319	9	0.8213	0.0353416	11	0.350372	0.00307659	11	0.0960424
negative regulation of neurogenesis	GO:0050768	227	0.000282246	0.0121119	113	0.00278801	132	0.0827924	0.00508789	40	0.204509	0.000915438	105	0.0385243	0.000411578	106	0.0153676	0.00189718	80	0.0672131
regulation of protein kinase activity	GO:0045859	640	0.000286699	0.0122341	280	8.45955e-05	355	0.00674727	0.608342	71	1	0.119656	241	0.701419	0.000242852	266	0.00994518	0.0101961	190	0.205589
attachment of spindle microtubules to kinetochore	GO:0008608	32	0.000286439	0.0122341	22	0.00175178	24	0.0610127	1	0	1	0.0288135	17	0.355997	0.962152	7	1	0.939069	5	1
regulation of catalytic activity	GO:0050790	1830	0.000288369	0.012271	744	1.01283e-05	962	0.00127516	0.764419	199	1	0.00557433	693	0.1399	0.000111761	707	0.00533433	0.00162439	519	0.0602093
negative regulation of nervous system development	GO:0051961	243	0.000293924	0.0124725	120	0.00531313	139	0.128476	0.00205353	44	0.120321	0.000505241	113	0.0273909	0.000222716	114	0.0092701	0.000280157	89	0.0159847
cardiac chamber development	GO:0003205	156	0.000295695	0.0125128	83	0.0017829	96	0.0615889	1.02778e-05	38	0.00284676	0.00154854	76	0.055507	0.00594895	73	0.119718	5.17641e-05	65	0.00415039
adenylate cyclase-inhibiting G protein-coupled receptor signaling pathway	GO:0007193	49	0.000297404	0.0125503	31	0.0148146	32	0.250302	0.336107	7	1	0.0784255	23	0.589235	0.00187957	28	0.0505389	0.0365509	19	0.416261
organ growth	GO:0035265	154	0.000298713	0.0125707	80	0.000629851	95	0.0300789	0.00588795	29	0.219308	0.0128572	69	0.227809	0.0104781	69	0.172126	0.000163963	61	0.0103644
positive regulation of transmembrane transport	GO:0034764	148	0.000306456	0.012861	77	0.0362202	83	0.414665	0.348668	19	1	0.124294	60	0.704242	0.0400546	63	0.371615	0.00176745	55	0.0639558
cardiac muscle cell action potential involved in contraction	GO:0086002	48	0.000311905	0.0130537	31	0.0773788	29	0.612	0.00836198	12	0.27046	0.00159608	28	0.0569429	0.00355936	27	0.0820699	0.186818	16	0.836151
axon development	GO:0061564	427	0.000317739	0.0132615	201	0.0434738	228	0.454852	0.0092407	67	0.289656	0.000652068	188	0.0317023	3.02208e-05	195	0.00191826	2.69684e-05	152	0.00252047
heart morphogenesis	GO:0003007	224	0.000322645	0.0134294	113	0.0125527	128	0.226843	0.00809634	39	0.266392	0.000697603	106	0.0327712	0.00335289	102	0.0791073	0.000171466	85	0.0107054
cellular homeostasis	GO:0019725	697	0.000330346	0.0137125	302	0.000540694	377	0.0268304	0.530525	79	1	2.08627e-05	297	0.00230306	2.49126e-07	303	2.96499e-05	0.00658244	207	0.155539
chemotaxis	GO:0006935	444	0.00033648	0.0139292	204	0.000393064	251	0.0216171	0.0135345	67	0.352856	0.00044993	193	0.0249245	1.57105e-07	208	2.01121e-05	1.95477e-06	159	0.000286335
reproductive structure development	GO:0048608	337	0.000341842	0.0141128	158	0.00494387	187	0.124077	0.509561	39	1	0.0019696	146	0.0663823	0.00124183	146	0.0366629	0.0520346	101	0.491746
SRP-dependent cotranslational protein targeting to membrane	GO:0006614	101	0.000344056	0.0141658	43	0.0548005	46	0.515143	4.27528e-15	39	6.51296e-11	0.99998	10	1	0.999906	10	1	0.000121452	34	0.0079408
multicellular organismal signaling	GO:0035637	138	0.000346497	0.0141896	74	0.0124949	81	0.226843	0.031581	24	0.538086	0.000154639	71	0.0113025	0.000438969	69	0.016196	0.000104045	57	0.00723754
cellular response to lipoprotein particle stimulus	GO:0071402	21	0.000346368	0.0141896	16	0.000489957	18	0.0252162	0.0855542	5	0.871222	0.0914551	11	0.638217	0.00370066	14	0.0846484	0.0276016	10	0.36096
chemical synaptic transmission	GO:0007268	525	0.00035416	0.0143874	240	0.00342829	289	0.0958286	0.00501813	81	0.202775	0.00059989	227	0.0304423	0.000275449	228	0.0110136	1.8269e-06	186	0.000281121
anterograde trans-synaptic signaling	GO:0098916	525	0.00035416	0.0143874	240	0.00342829	289	0.0958286	0.00501813	81	0.202775	0.00059989	227	0.0304423	0.000275449	228	0.0110136	1.8269e-06	186	0.000281121
negative regulation of metabolic process	GO:0009892	2384	0.000354091	0.0143874	946	0.123087	1159	0.756398	0.143571	284	0.922464	0.94532	797	1	0.415141	824	0.903195	0.0496946	633	0.48167
response to cytokine	GO:0034097	813	0.000357615	0.0144891	344	0.0304241	415	0.380382	0.543663	91	1	0.137826	300	0.711408	0.00610918	315	0.121683	3.91708e-06	261	0.00054248
developmental process involved in reproduction	GO:0003006	492	0.000363767	0.0146993	221	0.0109075	263	0.20664	0.795845	51	1	0.000967898	208	0.0398512	0.00955167	198	0.162912	0.184971	136	0.833931
regulation of cell size	GO:0008361	156	0.000365818	0.0147431	81	0.0501691	87	0.493552	0.097564	24	0.877441	0.00143405	75	0.053154	0.000200827	78	0.00856974	0.0329109	52	0.396144
negative regulation of cell development	GO:0010721	258	0.000366846	0.0147455	126	0.000441795	153	0.0233691	0.00374419	45	0.174653	0.000335176	120	0.0197146	0.000143158	121	0.00656889	0.000376772	93	0.0201754
reproductive system development	GO:0061458	340	0.000368389	0.0147685	159	0.00416822	189	0.10948	0.533288	39	1	0.00204358	147	0.0681224	0.00128638	147	0.0376859	0.0630742	101	0.522808
inorganic ion homeostasis	GO:0098771	511	0.000371035	0.0148356	227	0.0112484	271	0.211032	0.25926	63	1	0.000667052	215	0.0320564	4.66856e-08	234	7.90232e-06	0.000306997	165	0.0172575
heart valve morphogenesis	GO:0003179	48	0.000377167	0.0150413	31	0.152357	28	0.816391	0.00105026	14	0.07547	0.024398	25	0.327932	0.132283	22	0.66016	0.0421674	19	0.44241
positive regulation of nervous system development	GO:0051962	424	0.000401411	0.0159247	198	8.34106e-05	247	0.00668777	0.0210306	64	0.442833	0.0011372	185	0.0449977	0.000573873	186	0.0201902	8.43365e-05	148	0.00611801
regulation of potassium ion transport	GO:0043266	72	0.000401119	0.0159247	42	0.0235029	44	0.332136	0.209644	11	1	0.190826	30	0.806758	0.0496065	33	0.412954	0.0234739	27	0.330836
negative regulation of cellular component organization	GO:0051129	614	0.000405099	0.0160293	269	8.11042e-07	351	0.000147021	0.200931	77	1	7.3701e-05	262	0.00627241	0.0064542	244	0.125253	0.113076	171	0.682489
MAPK cascade	GO:0000165	696	0.000409213	0.0161501	304	0.0263487	362	0.353263	0.0806162	92	0.843481	0.0069972	279	0.15886	3.84525e-09	316	9.44815e-07	0.00103359	216	0.0437322
positive regulation of cardiac muscle hypertrophy	GO:0010613	29	0.000414739	0.0162838	20	0.140919	17	0.793819	0.427768	4	1	0.41168	11	0.915909	0.0782727	14	0.523718	0.0869171	11	0.601407
positive regulation of muscle hypertrophy	GO:0014742	29	0.000414739	0.0162838	20	0.140919	17	0.793819	0.427768	4	1	0.41168	11	0.915909	0.0782727	14	0.523718	0.0869171	11	0.601407
regulation of plasma membrane bounded cell projection organization	GO:0120035	569	0.000431317	0.0168912	258	0.000470323	318	0.0244998	0.217355	73	1	0.000140623	248	0.0106052	2.74402e-05	251	0.00178643	0.00422106	179	0.120194
positive regulation of molecular function	GO:0044093	1425	0.000433443	0.0169309	591	3.6859e-08	779	1.12302e-05	0.901309	149	1	0.000815154	560	0.0357676	0.00025201	560	0.010265	0.000242623	423	0.0141874
regulation of cell projection organization	GO:0031344	576	0.000434704	0.0169368	261	0.000438052	322	0.0232519	0.252398	73	1	0.000189637	250	0.0129584	2.67266e-05	254	0.00174744	0.00568907	180	0.144687
cation homeostasis	GO:0055080	503	0.000446551	0.017354	223	0.00845761	268	0.172135	0.260409	62	1	0.000621474	212	0.0311299	1.01962e-07	229	1.43823e-05	0.000380761	162	0.0201969
plasma membrane bounded cell projection organization	GO:0120036	1284	0.000452616	0.0175449	548	7.97503e-05	692	0.00654354	0.708443	144	1	2.27651e-05	531	0.00247717	1.98258e-06	535	0.000196121	0.00148802	384	0.0565355
regulation of actin filament-based process	GO:0032970	334	0.000455891	0.017627	157	0.000117019	196	0.00865372	0.0658309	48	0.779835	0.0119569	140	0.221234	0.00851831	140	0.149502	0.0498617	101	0.48167
multicellular organismal homeostasis	GO:0048871	353	0.000459305	0.0176973	163	0.0403467	187	0.43809	0.62293	39	1	0.0455657	141	0.456577	0.0083402	146	0.147738	0.124301	101	0.712088
regulation of sensory perception	GO:0051931	27	0.000460031	0.0176973	19	0.00603534	20	0.138676	0.00801366	8	0.264957	0.0620873	14	0.520309	0.0244528	15	0.286793	0.0262798	12	0.350259
labyrinthine layer morphogenesis	GO:0060713	16	0.000464812	0.0178361	13	0.0313175	12	0.385373	0.559049	2	1	0.0799079	9	0.595557	0.0264045	10	0.300857	0.0959463	7	0.623224
regulation of programmed cell death	GO:0043067	1234	0.000474012	0.0181434	505	0.00561014	630	0.132504	0.0389182	158	0.599474	0.00279096	475	0.0850694	7.89698e-07	499	8.47201e-05	0.00939637	346	0.194754
signal transduction by protein phosphorylation	GO:0023014	711	0.000475208	0.0181437	310	0.0256411	370	0.347834	0.0637169	95	0.770368	0.00350421	288	0.101183	6.95402e-09	321	1.5579e-06	0.0015923	219	0.0597123
establishment of localization	GO:0051234	4076	0.000487653	0.0185722	1578	2.99264e-07	2068	6.33193e-05	8.54108e-05	524	0.0128827	4.80381e-06	1535	0.000647621	2.60323e-09	1545	6.72163e-07	6.23607e-05	1119	0.00482235
regulation of DNA replication	GO:0006275	97	0.000490951	0.0186512	53	0.0970872	54	0.685687	0.974717	6	1	0.0781145	42	0.587943	0.57851	34	1	0.947582	19	1
regulation of endothelial cell apoptotic process	GO:2000351	38	0.000493953	0.0187186	24	0.0277065	24	0.363448	0.0547539	8	0.711566	0.281635	15	0.903274	0.375636	14	0.889547	0.028694	15	0.367024
negative regulation of cell migration	GO:0030336	210	0.000505245	0.019099	103	0.00039516	126	0.0216542	0.0250648	34	0.474922	0.391663	77	0.903274	0.0340836	87	0.343405	0.0416092	66	0.439117
phosphate-containing compound metabolic process	GO:0006796	2660	0.000514635	0.0193237	1051	1.03644e-07	1383	2.81948e-05	0.000358487	351	0.0352334	9.1488e-10	1060	4.4959e-07	2.63047e-12	1068	1.99213e-09	0.00800481	723	0.177133
calcium ion homeostasis	GO:0055074	310	0.000514994	0.0193237	144	0.0269556	166	0.357242	0.128191	42	0.877441	0.00195692	134	0.0661012	3.21938e-05	142	0.00200208	1.96437e-05	112	0.00193066
negative regulation of hormone secretion	GO:0046888	51	0.000512471	0.0193237	31	0.00242023	35	0.0749385	0.0593523	10	0.742651	0.233135	21	0.872033	0.214431	21	0.800344	0.0816308	18	0.587418
ion transmembrane transport	GO:0034220	843	0.000528942	0.0197983	358	1.76394e-06	468	0.000292086	0.00045878	127	0.0408717	4.2321e-06	357	0.000575641	1.54991e-08	366	3.10675e-06	0.000436204	257	0.0225259
regulation of cardiac muscle contraction	GO:0055117	66	0.000545658	0.0203739	38	0.0124066	41	0.225809	0.328511	9	1	0.0156672	32	0.260151	0.000253575	37	0.0103012	0.00389693	27	0.113728
regulation of body fluid levels	GO:0050878	361	0.000549605	0.0204711	164	0.0301447	191	0.37838	0.328904	44	1	0.0153813	147	0.257211	8.53239e-05	160	0.00427574	0.0130916	111	0.242624
response to toxic substance	GO:0009636	399	0.000556732	0.0206244	174	0.00330619	214	0.0943193	0.0889196	53	0.877441	0.00255339	163	0.0800379	7.18559e-05	170	0.00373602	0.0286917	115	0.367024
regulation of sodium ion transmembrane transporter activity	GO:2000649	47	0.000557781	0.0206244	29	0.000526585	34	0.0266511	0.447745	6	1	0.000163295	29	0.0116245	0.000378459	28	0.0144497	0.0172559	19	0.282027
positive regulation of ion transport	GO:0043270	192	0.000555912	0.0206244	93	0.0190607	106	0.294096	0.506191	22	1	0.0091804	83	0.188483	0.00617462	83	0.12183	0.0010414	68	0.0437322
positive regulation of protein kinase activity	GO:0045860	418	0.000561079	0.0206961	189	0.000563028	235	0.0274909	0.339351	51	1	0.00385397	175	0.107866	0.000424073	180	0.0157954	0.0144381	128	0.255093
phosphorus metabolic process	GO:0006793	2686	0.000570525	0.0209937	1060	1.86856e-07	1393	4.37933e-05	0.000363743	354	0.0355209	6.32841e-10	1071	3.57063e-07	4.11733e-12	1076	2.85106e-09	0.0100455	728	0.203772
regulation of apoptotic process	GO:0042981	1221	0.000572638	0.0210207	499	0.00518924	624	0.127287	0.0420581	156	0.612536	0.00239377	471	0.0766107	6.10829e-07	495	6.69451e-05	0.0058401	345	0.145489
regulation of glomerular mesangial cell proliferation	GO:0072124	7	0.000574944	0.0210546	7	0.420096	4	0.959697	0.548063	1	1	0.177186	4	0.773207	0.165716	4	0.712134	0.0613712	4	0.517393
myofibril assembly	GO:0030239	63	0.000588177	0.0214875	38	0.00188299	43	0.0637454	0.466781	8	1	0.00352833	34	0.101608	0.012963	32	0.198072	0.152561	21	0.778861
lipid biosynthetic process	GO:0008610	583	0.000596625	0.021744	249	0.00161795	312	0.057708	8.27811e-05	95	0.0126109	0.0013834	237	0.0520363	3.63838e-07	254	4.19902e-05	0.00235946	176	0.0789265
urogenital system development	GO:0001655	259	0.000598294	0.0217528	126	1.89469e-05	160	0.00204708	0.0277509	41	0.497928	0.00018865	122	0.0129584	0.00086334	118	0.0272144	0.00125331	91	0.0501127
wound healing, spreading of epidermal cells	GO:0035313	12	0.000601634	0.0218221	11	0.00461201	11	0.118083	0.463419	2	1	0.310922	6	0.903274	0.146078	7	0.678812	0.906109	2	1
smooth muscle cell proliferation	GO:0048659	111	0.000607755	0.0219918	57	0.400855	54	0.959697	0.0105717	21	0.315252	0.0316179	48	0.370799	0.00886148	50	0.154812	0.0268856	37	0.35461
metal ion homeostasis	GO:0055065	453	0.000614303	0.022176	201	0.0280438	237	0.365915	0.212207	57	1	0.000623253	192	0.0311299	4.84507e-07	205	5.42719e-05	7.71616e-05	151	0.00579054
regulation of muscle adaptation	GO:0043502	83	0.000638277	0.022987	45	0.00120622	53	0.0484387	0.00191236	19	0.114247	0.166073	33	0.743899	0.00768713	39	0.14001	0.00184567	33	0.0658476
negative regulation of epithelial cell proliferation	GO:0050680	104	0.000643181	0.023109	56	0.082573	58	0.634956	0.305237	14	1	0.552105	37	1	0.16716	42	0.71371	0.111244	33	0.675184
positive regulation of cell growth	GO:0030307	129	0.000647799	0.0232201	67	0.0336681	73	0.398833	0.417687	16	1	0.025405	57	0.334343	0.00825492	59	0.146739	0.327162	36	0.918201
developmental cell growth	GO:0048588	188	0.000662349	0.023686	94	0.0131599	107	0.232691	0.0713278	29	0.807887	0.0115543	83	0.217307	0.00397903	85	0.0890111	0.00683137	65	0.159656
regulation of potassium ion transmembrane transport	GO:1901379	63	0.000667116	0.0238006	37	0.0399485	38	0.435655	0.186835	10	1	0.0604458	29	0.512998	0.0312784	30	0.329755	0.0753592	22	0.564694
DNA strand elongation involved in DNA replication	GO:0006271	17	0.000677333	0.0241086	13	0.00290152	14	0.0854968	1	0	1	0.000429181	13	0.0238619	0.00192139	12	0.0510827	0.827398	3	1
regulation of smooth muscle cell proliferation	GO:0048660	109	0.000681226	0.0241907	56	0.40523	53	0.959697	0.0172589	20	0.397765	0.0351696	47	0.392575	0.0100353	49	0.167998	0.0332456	36	0.398668
striated muscle adaptation	GO:0014888	46	0.000690767	0.0244724	28	0.0410601	28	0.442056	0.148868	8	0.940628	0.0415754	22	0.434702	0.0179532	23	0.242953	0.0116489	19	0.224348
response to mechanical stimulus	GO:0009612	162	0.000702525	0.0248313	80	0.0216373	91	0.317309	0.364343	20	1	0.0610677	67	0.51569	0.0155871	70	0.223444	0.0675861	50	0.536533
regulation of mitotic sister chromatid separation	GO:0010965	55	0.000705852	0.0248911	32	0.00208455	37	0.0677099	1	0	1	0.0993812	24	0.658535	0.882427	15	1	0.978391	8	1
cotranslational protein targeting to membrane	GO:0006613	105	0.000710588	0.0250002	44	0.0859677	47	0.648512	2.50614e-14	39	1.90893e-10	0.99998	11	1	0.999909	11	1	0.00040415	34	0.0212304
cellular calcium ion homeostasis	GO:0006874	302	0.000719143	0.025216	140	0.020556	163	0.307613	0.129817	41	0.877441	0.00190942	131	0.0650739	5.01965e-05	138	0.00288564	4.97633e-06	112	0.000647944
sex differentiation	GO:0007548	205	0.000720033	0.025216	100	0.00694079	117	0.151484	0.745536	21	1	0.0118119	89	0.220517	0.0488561	84	0.410294	0.151203	60	0.776125
positive regulation of tumor necrosis factor production	GO:0032760	48	0.000734215	0.0256538	29	0.0506361	29	0.493552	0.170625	8	1	0.521779	17	1	0.614064	16	1	0.0779837	17	0.575862
negative regulation of blood pressure	GO:0045776	28	0.000741029	0.0258326	19	0.00997811	20	0.193147	0.620767	3	1	0.0352829	15	0.393368	0.0125348	16	0.194853	0.26033	9	0.879321
regulation of signaling receptor activity	GO:0010469	293	0.000744063	0.0258791	129	0.405005	138	0.959697	0.107673	39	0.877441	0.0835345	110	0.61076	0.0390835	111	0.368599	0.00782393	89	0.174765
regulation of mitotic metaphase/anaphase transition	GO:0030071	51	0.000761295	0.0264182	30	0.00155783	35	0.0566398	1	0	1	0.0732721	23	0.567766	0.866843	14	1	0.95822	8	1
cell-cell junction organization	GO:0045216	135	0.00076868	0.0264443	71	0.00163257	84	0.0578385	0.0725319	22	0.811271	0.41477	51	0.920008	0.328416	52	0.889547	0.147916	42	0.771269
positive regulation of cell development	GO:0010720	436	0.000766668	0.0264443	199	0.000152216	250	0.0107355	0.0100448	67	0.305433	0.000779426	189	0.0345168	0.00187436	185	0.0505389	7.88253e-05	150	0.00585768
positive regulation of cell cycle G2/M phase transition	GO:1902751	30	0.000768991	0.0264443	20	0.00425401	22	0.11135	1	0	1	0.0678812	15	0.541983	0.119151	14	0.639441	0.910124	5	1
sister chromatid segregation	GO:0000819	174	0.000766308	0.0264443	86	0.0067871	101	0.148984	1	1	1	0.0254148	75	0.334343	0.999049	43	1	0.999967	24	1
regulation of membrane repolarization	GO:0060306	31	0.00078403	0.0267801	21	0.0234549	21	0.331766	0.059377	7	0.742651	0.0227788	17	0.316359	0.0207359	17	0.263462	0.269822	10	0.879321
lymphocyte differentiation	GO:0030098	228	0.000783137	0.0267801	110	0.0138362	128	0.23958	0.718866	24	1	0.055098	94	0.490827	0.00397873	101	0.0890111	0.22936	65	0.876532
glomerular mesangium development	GO:0072109	10	0.000783301	0.0267801	9	0.312487	6	0.959697	0.307277	2	1	0.0889086	6	0.631143	0.0824549	6	0.53778	0.0777008	5	0.574608
regulation of kinase activity	GO:0043549	703	0.000790227	0.0269314	303	0.000947958	380	0.0409099	0.670251	77	1	0.293031	257	0.903274	0.00217971	283	0.0564221	0.0133165	207	0.245301
positive regulation of cytosolic calcium ion concentration	GO:0007204	197	0.000792391	0.0269448	96	0.0154779	110	0.257232	0.176286	27	1	0.00817837	86	0.175602	0.000189551	93	0.00818021	0.000127278	74	0.00825087
regulation of developmental growth	GO:0048638	267	0.000815575	0.0276714	127	0.00464332	151	0.118288	0.0378153	41	0.587834	0.00385894	117	0.107866	0.00125546	119	0.0369934	0.0014258	92	0.0545746
regulation of systemic arterial blood pressure	GO:0003073	57	0.000822421	0.0278417	33	0.0732666	33	0.598469	0.185263	9	1	0.0576936	26	0.501371	0.0827425	25	0.538215	0.0169732	22	0.280749
lipid metabolic process	GO:0006629	1115	0.000840061	0.0283528	453	0.00151032	577	0.05568	1.27633e-05	169	0.00335234	0.000655521	437	0.0317023	2.72307e-08	462	4.88039e-06	0.0026173	319	0.0853788
nucleotide-excision repair, DNA gap filling	GO:0006297	23	0.00084124	0.0283528	16	0.000421597	19	0.0226948	1	0	1	0.0539032	12	0.488206	0.345541	9	0.889547	0.945767	3	1
cell projection organization	GO:0030030	1311	0.000848556	0.0284108	555	5.25303e-05	707	0.00470733	0.792431	144	1	3.70752e-05	539	0.00376536	1.1688e-06	546	0.000122797	0.0018363	390	0.0656671
response to BMP	GO:0071772	135	0.000848407	0.0284108	71	0.0854616	75	0.6474	0.0644065	22	0.776374	0.175876	55	0.771021	0.207278	54	0.789417	0.00279614	51	0.089483
cellular response to BMP stimulus	GO:0071773	135	0.000848407	0.0284108	71	0.0854616	75	0.6474	0.0644065	22	0.776374	0.175876	55	0.771021	0.207278	54	0.789417	0.00279614	51	0.089483
positive regulation of cell division	GO:0051781	57	0.000871027	0.0290355	33	0.0757394	33	0.608164	0.638303	6	1	0.00424583	30	0.11448	0.391893	21	0.889547	0.174028	18	0.823079
embryonic camera-type eye morphogenesis	GO:0048596	17	0.000869949	0.0290355	14	0.184833	11	0.876904	0.361154	3	1	0.838277	5	1	0.49066	7	0.972225	0.0804695	8	0.583186
response to glucocorticoid	GO:0051384	109	0.000878938	0.0291777	56	0.00652607	65	0.144099	0.0573445	18	0.730177	0.00976127	50	0.195662	0.000146163	56	0.00668664	0.0362941	36	0.414471
regulation of sensory perception of pain	GO:0051930	26	0.000879124	0.0291777	18	0.00931276	19	0.182984	0.0218465	7	0.44853	0.0937663	13	0.642336	0.0393699	14	0.368688	0.0472699	11	0.46995
cell-substrate adhesion	GO:0031589	278	0.000889933	0.0294723	134	3.85116e-05	170	0.00371321	0.144035	39	0.924076	0.00659362	122	0.155124	0.00116791	126	0.0348178	0.0286627	89	0.367024
cellular divalent inorganic cation homeostasis	GO:0072503	323	0.000891929	0.0294743	148	0.0134876	175	0.234998	0.152575	43	0.951523	0.00026975	144	0.016911	3.83235e-06	151	0.000347104	3.18164e-05	115	0.00281797
lipid modification	GO:0030258	245	0.000897425	0.0295278	114	0.00113466	141	0.0463414	0.0405694	37	0.60621	0.257897	91	0.902825	5.9397e-05	114	0.00323162	0.0348776	75	0.407443
protein localization to kinetochore	GO:0034501	17	0.000895829	0.0295278	13	0.0506143	12	0.493552	1	0	1	0.102497	9	0.664315	0.893244	4	1	0.992859	1	1
DNA replication initiation	GO:0006270	30	0.000899636	0.0295368	20	0.0141274	21	0.243458	1	0	1	0.0366692	16	0.403626	0.361166	12	0.889547	0.991445	3	1
regulation of cell cycle	GO:0051726	999	0.000922984	0.0302382	416	1.59662e-06	549	0.000267284	0.997677	87	1	0.0210863	382	0.306809	0.386013	352	0.889547	0.857398	241	1
cellular response to acid chemical	GO:0071229	170	0.000941086	0.0304155	85	0.00321854	101	0.0930383	0.00198068	33	0.116952	0.000383968	83	0.0221567	0.000156236	84	0.00702093	0.000110651	67	0.00755444
modulation of chemical synaptic transmission	GO:0050804	346	0.000935657	0.0304155	162	0.00103985	199	0.0434004	0.00188589	59	0.113109	0.00109454	154	0.0436499	0.000363215	156	0.0139376	1.63787e-06	131	0.000267866
regulation of lipid biosynthetic process	GO:0046890	144	0.000940749	0.0304155	71	0.0132433	82	0.233505	4.53473e-05	33	0.0085811	0.00356507	66	0.102472	0.000428777	69	0.0158929	0.00364233	51	0.109255
positive regulation of neurogenesis	GO:0050769	381	0.000940647	0.0304155	177	0.000520532	219	0.0264326	0.0789696	54	0.838041	0.00676266	162	0.156569	0.00268969	164	0.0671717	0.000820819	129	0.0362468
cellular response to growth factor stimulus	GO:0071363	572	0.000942374	0.0304155	254	0.0192199	303	0.295455	0.135764	75	0.893791	0.359196	210	0.903274	0.0266342	226	0.301445	1.83435e-07	202	3.88117e-05
cellular component assembly involved in morphogenesis	GO:0010927	95	0.00094071	0.0304155	53	0.00254128	61	0.0774277	0.333944	13	1	0.0510336	43	0.478429	0.0296521	44	0.320568	0.127606	31	0.720037
mitotic sister chromatid separation	GO:0051306	58	0.000936949	0.0304155	33	0.00363229	38	0.0998813	1	0	1	0.162714	24	0.739494	0.87447	16	1	0.986418	8	1
cation transport	GO:0006812	835	0.000946927	0.0304979	351	0.000165003	449	0.0114549	0.00232448	121	0.130668	2.209e-09	370	7.64816e-07	2.49263e-08	360	4.63082e-06	0.000680945	252	0.0310584
regulation of interleukin-6 production	GO:0032675	74	0.000951209	0.0305711	40	0.0609491	42	0.543936	0.587399	8	1	0.112469	31	0.691705	0.202524	29	0.784052	0.473396	19	1
regulation of cellular protein metabolic process	GO:0032268	2081	0.000957743	0.0307163	829	0.000290552	1067	0.0176345	0.444937	237	1	0.155726	750	0.730069	7.98134e-05	796	0.00406648	0.00212967	581	0.072743
regulation of stem cell differentiation	GO:2000736	59	0.000961323	0.0307664	35	0.182491	33	0.873139	0.0172433	13	0.397765	0.0528637	28	0.484093	0.0485262	28	0.409556	0.0255989	23	0.34678
heart valve development	GO:0003170	52	0.000964484	0.0308028	32	0.101009	31	0.699586	0.000230797	16	0.0268394	0.0202744	27	0.301333	0.252591	22	0.854915	0.0259675	21	0.348016
regulation of Rho protein signal transduction	GO:0035023	118	0.000977036	0.0311384	64	0.0151697	71	0.254212	0.249449	17	1	0.135658	50	0.709259	0.174313	49	0.730069	0.138245	38	0.749199
ATP-dependent chromatin remodeling	GO:0043044	71	0.000991312	0.0315274	39	0.0276548	42	0.363184	0.99778	2	1	0.0401028	32	0.426936	0.547375	24	1	0.991127	10	1
behavior	GO:0007610	448	0.00100244	0.0318149	202	0.00242726	247	0.0750039	0.0298476	65	0.515532	0.00182825	190	0.0632989	0.000131799	196	0.00614013	0.00136337	145	0.0528488
negative regulation of cell cycle process	GO:0010948	258	0.00100464	0.0318185	119	0.000106672	153	0.00808091	0.906681	23	1	0.0316999	105	0.371331	0.52746	89	0.99593	0.957978	54	1
regulation of animal organ morphogenesis	GO:2000027	171	0.00101425	0.0320563	85	0.0134676	98	0.234998	0.00105767	34	0.0756457	0.00125907	81	0.0484359	0.0218105	74	0.271191	6.16181e-05	68	0.00481379
morphogenesis of a branching epithelium	GO:0061138	150	0.00102133	0.0322131	77	0.000957457	93	0.0409364	0.00109775	31	0.0770649	0.00579456	70	0.142608	0.00767754	69	0.14001	0.0108345	53	0.213246
platelet degranulation	GO:0002576	99	0.00103663	0.0326282	51	0.285271	50	0.941469	0.205829	14	1	0.089431	41	0.632999	0.264498	37	0.867111	0.0351671	33	0.408776
heterophilic cell-cell adhesion via plasma membrane cell adhesion molecules	GO:0007157	28	0.00104128	0.0327069	20	0.172163	17	0.854484	0.433424	4	1	0.332393	12	0.903274	0.872611	8	1	0.114065	11	0.686009
positive regulation of kinase activity	GO:0033674	452	0.00104435	0.0327359	202	0.00300622	248	0.0877332	0.405988	54	1	0.0137068	184	0.238095	0.00213758	189	0.055591	0.0317861	135	0.388939
regulation of trans-synaptic signaling	GO:0099177	347	0.00104799	0.0327693	162	0.000840119	200	0.0377533	0.0012158	60	0.0837472	0.00121843	154	0.0474721	0.00040581	156	0.0152269	1.84692e-06	131	0.00028119
nuclear-transcribed mRNA catabolic process, nonsense-mediated decay	GO:0000184	121	0.00104972	0.0327693	52	0.0215038	60	0.317309	1.47943e-13	42	7.51257e-10	0.999991	15	1	0.994476	21	1	0.000236485	41	0.0139097
viral entry into host cell	GO:0046718	90	0.00110805	0.0345195	48	0.130572	49	0.777787	0.579885	10	1	0.689677	30	1	0.089381	38	0.55506	0.196119	27	0.8476
response to corticosteroid	GO:0031960	124	0.00113229	0.0351801	62	0.00356849	74	0.0984827	0.00486008	24	0.200104	0.00545065	57	0.137703	1.77483e-05	65	0.00125757	0.00559614	44	0.143428
actin filament organization	GO:0007015	357	0.00113387	0.0351801	164	1.47867e-05	213	0.0017462	0.0483934	52	0.667593	0.0127008	149	0.227809	0.055899	142	0.439074	0.0915512	105	0.613518
regulation of metaphase/anaphase transition of cell cycle	GO:1902099	52	0.00113754	0.035222	30	0.00101948	36	0.0430217	1	0	1	0.0513128	24	0.479477	0.812817	15	1	0.963593	8	1
regulation of mitotic cell cycle phase transition	GO:1901990	331	0.00115037	0.035547	148	4.85556e-06	197	0.000684903	0.994266	24	1	0.00349352	139	0.101179	0.203923	121	0.787044	0.962948	70	1
positive regulation of angiogenesis	GO:0045766	129	0.00117183	0.036064	65	0.024815	73	0.343323	0.209277	18	1	0.116602	52	0.695214	0.00849077	58	0.149363	0.0256124	43	0.34678
DNA replication checkpoint	GO:0000076	15	0.00116975	0.036064	12	0.0148203	12	0.250302	1	0	1	0.0531723	9	0.485482	0.847766	4	1	0.936368	2	1
negative regulation of DNA binding	GO:0043392	50	0.00119756	0.0365602	29	0.000931501	35	0.0407773	0.317528	7	1	0.00358986	27	0.102823	0.00638682	26	0.124104	0.0942857	17	0.621364
negative regulation of transport	GO:0051051	353	0.00119366	0.0365602	156	2.80277e-06	209	0.000415429	0.00443312	56	0.189703	0.00259819	148	0.0806992	0.0129808	141	0.198146	1.16964e-05	124	0.00130061
cardiac muscle cell membrane repolarization	GO:0099622	34	0.00119553	0.0365602	22	0.0808762	21	0.628927	0.0122697	9	0.341172	0.0127694	19	0.227809	0.0267822	18	0.302403	0.142934	12	0.75789
regulation of cell division	GO:0051302	125	0.00119674	0.0365602	64	0.049124	70	0.488802	0.578105	14	1	0.00451026	59	0.120331	0.670697	42	1	0.475045	33	1
positive regulation of tumor necrosis factor superfamily cytokine production	GO:1903557	49	0.0012147	0.0370095	29	0.0702954	29	0.582742	0.186582	8	1	0.567876	17	1	0.54082	17	1	0.0942171	17	0.621364
microvillus organization	GO:0032528	22	0.00122151	0.0371426	16	0.128399	14	0.773442	0.489082	3	1	0.0262432	13	0.340827	0.250095	10	0.852601	0.877767	4	1
DNA strand elongation	GO:0022616	23	0.00123379	0.037386	16	0.00934098	17	0.183141	1	0	1	0.00282579	15	0.0857633	0.002411	15	0.0612153	0.953444	3	1
cerebellar granular layer development	GO:0021681	10	0.00123442	0.037386	9	0.156465	7	0.826082	0.100554	3	0.877441	0.520366	4	1	0.270353	5	0.874244	0.0956235	5	0.622971
regulation of cytosolic calcium ion concentration	GO:0051480	227	0.00124035	0.037491	108	0.0197298	125	0.299367	0.1202	32	0.877441	0.0166783	96	0.27078	8.33264e-05	107	0.00420329	2.9404e-05	86	0.00273134
positive regulation of interleukin-6 production	GO:0032755	47	0.00124302	0.0374973	27	0.0491232	28	0.488802	0.246531	7	1	0.210936	19	0.838571	0.183941	19	0.749442	0.341225	13	0.938138
negative regulation of fat cell differentiation	GO:0045599	39	0.00124586	0.0375088	25	0.0228812	26	0.326685	0.308447	6	1	0.145318	18	0.716963	0.333144	16	0.889547	0.0176882	17	0.284746
renal system process	GO:0003014	85	0.00125041	0.0375715	46	0.0195419	51	0.297324	0.0579798	15	0.734589	0.00587477	42	0.143536	0.000260501	46	0.0105264	0.0860133	28	0.601067
metaphase/anaphase transition of mitotic cell cycle	GO:0007091	54	0.00126158	0.0378326	31	0.00324198	36	0.0933262	1	0	1	0.0855647	24	0.618062	0.869306	15	1	0.975672	8	1
embryo development ending in birth or egg hatching	GO:0009792	487	0.0012891	0.038544	219	0.00791427	265	0.164635	0.236075	62	1	0.0101964	201	0.200687	0.00537625	202	0.112041	0.00138917	158	0.0534408
cell junction organization	GO:0034330	259	0.00129037	0.038544	126	0.000318347	156	0.0187973	0.232459	35	1	0.143705	104	0.714616	0.131329	104	0.66016	0.304583	74	0.881738
regulation of DNA-directed DNA polymerase activity	GO:1900262	6	0.00131439	0.0391083	6	0.0087	6	0.17601	1	0	1	0.0163952	5	0.268563	0.618507	2	1	1	0	1
positive regulation of DNA-directed DNA polymerase activity	GO:1900264	6	0.00131439	0.0391083	6	0.0087	6	0.17601	1	0	1	0.0163952	5	0.268563	0.618507	2	1	1	0	1
regulation of cell morphogenesis	GO:0022604	421	0.00132172	0.0391948	194	0.000710558	240	0.0331029	0.0377363	62	0.587206	9.7328e-06	196	0.00119572	0.00165089	182	0.0464016	0.00156583	140	0.0591882
chordate embryonic development	GO:0043009	473	0.00132245	0.0391948	213	0.00560329	259	0.132504	0.295976	59	1	0.00689229	197	0.157653	0.00262888	199	0.0657929	0.00131144	154	0.0513586
response to lipoprotein particle	GO:0055094	19	0.00132828	0.0392912	14	0.00142285	16	0.0535201	0.0574211	5	0.730177	0.0976327	10	0.654554	0.00333415	13	0.0788702	0.0113648	10	0.22083
regulation of sodium ion transmembrane transport	GO:1902305	55	0.00133246	0.0393385	32	0.000424666	39	0.0227794	0.167863	9	1	0.000135907	33	0.010404	0.000102512	33	0.00494198	0.00588855	23	0.145489
cellular response to lipid	GO:0071396	450	0.00134316	0.0395778	201	0.215719	227	0.912396	0.124648	60	0.877441	0.04019	179	0.426936	3.55465e-05	200	0.00215743	0.000820871	147	0.0362468
endothelial cell apoptotic process	GO:0072577	43	0.00136197	0.0400546	26	0.0978712	25	0.689944	0.108988	8	0.877441	0.538426	15	1	0.638965	14	1	0.0532393	16	0.495978
positive regulation of G2/M transition of mitotic cell cycle	GO:0010971	27	0.0013703	0.0402218	18	0.0052752	20	0.127899	1	0	1	0.114659	13	0.693077	0.10477	13	0.603956	0.938922	4	1
epithelial tube morphogenesis	GO:0060562	271	0.00138416	0.0404728	129	0.00056278	160	0.0274909	0.0724561	40	0.811271	0.000805896	124	0.0354827	0.00304085	120	0.0731839	0.0556157	84	0.500965
positive regulation of blood vessel diameter	GO:0097755	42	0.00138313	0.0404728	25	0.0681396	25	0.571293	0.0873882	8	0.877441	0.24106	17	0.886396	0.0205065	21	0.2612	0.332302	12	0.926115
positive regulation of neuron differentiation	GO:0045666	302	0.00139122	0.0406013	143	0.000162751	180	0.0113731	0.0398228	46	0.60356	0.000840861	137	0.036288	0.000951852	136	0.0294128	0.000457976	107	0.0233338
negative regulation of nuclear division	GO:0051784	53	0.00140194	0.0408359	30	0.00370144	35	0.100692	1	0	1	0.0594421	24	0.509303	0.738536	16	1	0.986007	7	1
negative regulation of nitrogen compound metabolic process	GO:0051172	1915	0.0014216	0.0413296	768	0.0814859	947	0.631698	0.715704	210	1	0.502246	675	0.999411	0.0887455	693	0.554246	0.226323	502	0.876532
hepatocyte proliferation	GO:0072574	14	0.00147179	0.042626	11	0.166145	9	0.844809	0.471542	2	1	0.0245748	9	0.328469	0.0222936	9	0.274916	0.483344	4	1
epithelial cell proliferation involved in liver morphogenesis	GO:0072575	14	0.00147179	0.042626	11	0.166145	9	0.844809	0.471542	2	1	0.0245748	9	0.328469	0.0222936	9	0.274916	0.483344	4	1
positive regulation of smooth muscle cell proliferation	GO:0048661	71	0.00147843	0.042737	39	0.0336066	42	0.398725	0.0132939	15	0.350998	0.00891964	35	0.184873	0.00033302	39	0.0128762	0.0131782	27	0.24343
cardiac septum development	GO:0003279	104	0.00149893	0.0429558	57	0.00722736	65	0.155511	3.01889e-06	30	0.00117922	0.00020571	57	0.0135662	0.00286639	53	0.0699786	3.3834e-05	48	0.00296223
negative regulation of neuron differentiation	GO:0045665	181	0.00150158	0.0429558	89	0.00459078	106	0.117737	0.00596499	33	0.221553	0.000158662	89	0.0114552	3.28926e-05	91	0.00202869	0.00263308	65	0.0857102
BMP signaling pathway	GO:0030509	124	0.00150059	0.0429558	65	0.0899586	69	0.66089	0.0484239	21	0.667593	0.209944	50	0.837249	0.247003	49	0.848827	0.0061244	46	0.14904
embryonic eye morphogenesis	GO:0048048	23	0.00149784	0.0429558	17	0.197039	14	0.894315	0.307966	4	1	0.808383	7	1	0.495592	9	0.977099	0.0737869	10	0.559286
negative regulation of mitotic nuclear division	GO:0045839	49	0.00149571	0.0429558	28	0.00634475	32	0.141932	1	0	1	0.0707424	22	0.554819	0.69831	15	1	0.970765	7	1
negative regulation of DNA-dependent DNA replication	GO:2000104	23	0.00150292	0.0429558	16	0.074084	15	0.60281	0.759328	2	1	0.148221	11	0.720257	0.741612	7	1	0.958374	3	1
positive regulation of epithelial cell proliferation	GO:0050679	146	0.00151924	0.0432601	73	0.0159182	84	0.26153	0.318557	19	1	0.000457296	72	0.0252408	0.000175123	73	0.00768826	0.0235668	49	0.331502
chloride transport	GO:0006821	65	0.00151904	0.0432601	37	0.0774034	38	0.612	0.644355	7	1	0.495003	24	0.993271	0.00962144	33	0.16333	0.0395266	24	0.433512
renal system development	GO:0072001	231	0.00154032	0.0435348	112	8.60718e-05	142	0.00679388	0.0310034	37	0.53068	0.00102455	107	0.0417328	0.00290543	104	0.0705923	0.00603837	79	0.147439
muscle hypertrophy in response to stress	GO:0003299	25	0.00153816	0.0435348	17	0.0642934	16	0.557134	0.153583	5	0.953738	0.0522855	13	0.482446	0.0191505	14	0.251499	0.00353627	13	0.106888
cardiac muscle adaptation	GO:0014887	25	0.00153816	0.0435348	17	0.0642934	16	0.557134	0.153583	5	0.953738	0.0522855	13	0.482446	0.0191505	14	0.251499	0.00353627	13	0.106888
cardiac muscle hypertrophy in response to stress	GO:0014898	25	0.00153816	0.0435348	17	0.0642934	16	0.557134	0.153583	5	0.953738	0.0522855	13	0.482446	0.0191505	14	0.251499	0.00353627	13	0.106888
inorganic ion transmembrane transport	GO:0098660	613	0.00156799	0.044168	262	5.41992e-07	349	0.000105855	0.00296602	92	0.153354	1.12997e-06	269	0.000179313	6.03763e-08	272	9.68182e-06	0.00148041	188	0.0565226
negative regulation of neural precursor cell proliferation	GO:2000178	17	0.00156852	0.044168	13	0.00507534	14	0.125925	0.599722	2	1	0.245572	8	0.894345	0.412083	7	0.899901	0.692509	4	1
adaptive thermogenesis	GO:1990845	124	0.00159008	0.0446925	63	0.109659	67	0.72009	0.168691	18	1	0.0236297	55	0.322559	0.0186072	55	0.246489	0.0878232	39	0.602598
regulation of axonogenesis	GO:0050770	162	0.00159703	0.0448051	82	0.0299435	92	0.377928	0.00831747	30	0.270167	7.4308e-05	83	0.00628894	0.000205763	81	0.00874107	0.0523426	53	0.493136
ventricular cardiac muscle cell action potential	GO:0086005	32	0.00164429	0.0460461	21	0.245003	18	0.921643	0.160069	6	0.974315	0.0341673	17	0.391317	0.0662426	16	0.476977	0.626312	8	1
cell death	GO:0008219	1695	0.00165598	0.0462885	677	0.00132906	867	0.0511284	0.134932	205	0.891008	6.83006e-05	664	0.00587848	9.604e-09	685	2.06067e-06	0.11123	450	0.675184
positive regulation of cell adhesion	GO:0045785	291	0.00166041	0.0463235	134	8.08545e-05	173	0.00655179	0.00377006	49	0.174653	0.00177933	128	0.0618865	0.000321809	131	0.0125822	0.0161681	92	0.271977
regionalization	GO:0003002	232	0.00166332	0.0463235	110	0.0231591	128	0.328803	0.00321279	41	0.159947	0.00106858	106	0.0428388	0.0125102	99	0.194853	0.000110366	86	0.00755444
regulation of cardiocyte differentiation	GO:1905207	46	0.0016789	0.0465871	27	0.408033	23	0.959697	0.0685385	9	0.794004	0.134515	20	0.70711	0.0379493	22	0.362003	0.0242563	18	0.33777
cerebellar granular layer morphogenesis	GO:0021683	7	0.00167621	0.0465871	7	0.0644028	6	0.557134	0.199046	2	1	0.80717	2	1	0.523994	3	0.99384	0.0946367	4	0.621766
regulation of mesenchymal cell proliferation	GO:0010464	30	0.00168655	0.0467145	20	0.00731316	22	0.156693	0.0196692	8	0.428573	0.021559	17	0.310071	0.0947432	15	0.574112	0.000553294	17	0.0267584
T cell activation	GO:0042110	298	0.00171319	0.0473663	136	0.0155008	163	0.257232	0.526729	34	1	0.0654357	119	0.532553	0.00446748	127	0.0976437	0.0360465	91	0.413192
secretion	GO:0046903	1206	0.00175271	0.048371	490	0.00207116	624	0.0677099	0.0473629	154	0.659531	0.00104464	472	0.0422124	9.89287e-06	485	0.000772861	0.00126898	350	0.0503428
regulation of neuron projection development	GO:0010975	426	0.00176431	0.048603	195	0.000437406	244	0.0232519	0.135127	58	0.891508	0.00019054	191	0.0129584	5.76448e-05	193	0.00317025	0.000294263	146	0.0166647
regulation of sarcomere organization	GO:0060297	7	0.00177017	0.0486764	7	0.22223	5	0.91859	0.0394902	3	0.60356	0.231214	4	0.869605	0.227251	4	0.825846	0.0904869	4	0.610216
cell-cell junction assembly	GO:0007043	106	0.00177533	0.0487303	56	0.00206802	67	0.0677099	0.173194	16	1	0.405271	40	0.909933	0.69805	36	1	0.541443	28	1
epithelial cell migration	GO:0010631	239	0.00179918	0.0492032	112	6.07424e-05	145	0.00525767	0.0788975	35	0.838041	0.0169585	101	0.273156	0.00275039	105	0.0681292	0.0303363	75	0.380678
physiological muscle hypertrophy	GO:0003298	23	0.0018087	0.0492032	15	0.0346584	15	0.40552	0.227327	4	1	0.163166	10	0.740508	0.0666385	11	0.477953	0.0587975	9	0.509802
physiological cardiac muscle hypertrophy	GO:0003301	23	0.0018087	0.0492032	15	0.0346584	15	0.40552	0.227327	4	1	0.163166	10	0.740508	0.0666385	11	0.477953	0.0587975	9	0.509802
cell growth involved in cardiac muscle cell development	GO:0061049	23	0.0018087	0.0492032	15	0.0346584	15	0.40552	0.227327	4	1	0.163166	10	0.740508	0.0666385	11	0.477953	0.0587975	9	0.509802
negative regulation of secretion	GO:0051048	146	0.00179727	0.0492032	71	0.000237671	91	0.0153419	0.0356526	24	0.572639	0.128712	58	0.704242	0.138565	57	0.669444	0.00551687	51	0.141727
metaphase/anaphase transition of cell cycle	GO:0044784	55	0.00182208	0.0494788	31	0.00219009	37	0.0692195	1	0	1	0.0611394	25	0.515724	0.817767	16	1	0.978946	8	1
cold-induced thermogenesis	GO:0106106	116	0.00185489	0.050013	59	0.0716988	64	0.592331	0.104967	18	0.877441	0.0200504	52	0.299459	0.00564962	54	0.115525	0.150933	35	0.776107
regulation of cold-induced thermogenesis	GO:0120161	116	0.00185489	0.050013	59	0.0716988	64	0.592331	0.104967	18	0.877441	0.0200504	52	0.299459	0.00564962	54	0.115525	0.150933	35	0.776107
regulation of synaptic transmission, glutamatergic	GO:0051966	49	0.00185486	0.050013	29	0.136533	28	0.788713	0.107279	9	0.877441	0.269439	20	0.903274	0.106267	22	0.607973	0.0630255	18	0.522808
multicellular organism reproduction	GO:0032504	581	0.00185436	0.050013	248	0.0177605	303	0.281297	0.917812	56	1	0.0343771	225	0.391317	0.259982	209	0.862421	0.838296	138	1
organic hydroxy compound metabolic process	GO:1901615	392	0.00187048	0.0501044	173	0.000101753	225	0.00782883	1.95389e-07	78	0.000148828	0.000153588	173	0.0113025	1.62504e-07	184	2.06299e-05	0.00350706	124	0.106888
regulation of protein metabolic process	GO:0051246	2219	0.00186974	0.0501044	877	0.000386155	1133	0.0213916	0.404754	254	1	0.202359	795	0.827835	7.23625e-05	846	0.00374956	0.00159569	619	0.0597123
regulation of cardiac muscle cell contraction	GO:0086004	35	0.00187143	0.0501044	23	0.147213	21	0.805211	0.234127	6	1	0.0116269	20	0.218134	0.000465314	23	0.0169584	0.129132	13	0.724298
negative regulation of potassium ion transport	GO:0043267	23	0.00186302	0.0501044	16	0.081629	15	0.632199	0.504272	3	1	0.447748	9	0.954373	0.15472	11	0.690009	0.576926	6	1
regulation of phosphate metabolic process	GO:0019220	1366	0.00189916	0.0507576	559	0.00415636	705	0.109358	0.213304	165	1	0.0154716	521	0.258436	1.27304e-05	550	0.000955342	1.76315e-05	416	0.0017788
regulation of cation channel activity	GO:2001257	118	0.00192829	0.0514459	60	0.147215	63	0.805211	0.0260261	21	0.485429	0.237632	46	0.881656	0.01665	53	0.231476	0.000263331	48	0.0151381
regulation of cell adhesion	GO:0030155	502	0.00193577	0.051465	223	5.36151e-06	293	0.00074252	0.00385756	78	0.177541	9.19245e-05	221	0.00748034	1.10012e-07	233	1.52356e-05	0.00117213	162	0.0479395
cell surface receptor signaling pathway involved in cell-cell signaling	GO:1905114	496	0.00193289	0.051465	220	0.120326	255	0.747897	0.0757157	68	0.826903	0.0766167	194	0.580975	0.179703	187	0.742118	0.000887258	161	0.0384611
positive regulation of macrophage cytokine production	GO:0060907	6	0.00197126	0.0523173	6	0.0848179	5	0.643979	0.505298	1	1	0.341018	3	0.903274	0.10502	4	0.603956	0.00445341	5	0.124483
cellular chemical homeostasis	GO:0055082	561	0.00197539	0.0523359	243	0.00456446	301	0.117458	0.316449	68	1	0.000973672	234	0.0399809	4.33448e-07	250	4.89121e-05	0.000245902	181	0.0142436
monovalent inorganic cation transport	GO:0015672	392	0.0019901	0.0525427	171	4.90757e-05	224	0.00447197	0.00032619	67	0.0333502	6.67388e-08	185	1.54045e-05	1.12594e-07	182	1.53856e-05	0.145168	108	0.764213
interleukin-6 production	GO:0032635	78	0.00198895	0.0525427	41	0.0656682	44	0.562332	0.652988	8	1	0.142062	32	0.711408	0.241928	30	0.842023	0.483867	20	1
deoxyribonucleotide metabolic process	GO:0009262	34	0.00204739	0.0539618	20	0.0824731	20	0.634956	0.704454	3	1	0.439495	12	0.94612	0.993622	5	1	0.549	8	1
positive regulation of ion transmembrane transport	GO:0034767	114	0.00206843	0.0544223	58	0.0324324	65	0.391689	0.429722	14	1	0.108425	47	0.681975	0.128266	46	0.654826	0.00287899	43	0.0904737
regulation of angiogenesis	GO:0045765	223	0.00208861	0.05467	105	0.00141321	130	0.0534214	0.151295	31	0.948967	0.0297976	93	0.36228	0.011285	95	0.181336	0.0248679	71	0.341912
positive regulation of fibroblast proliferation	GO:0048146	49	0.00208333	0.05467	28	0.0591111	29	0.535374	0.30097	7	1	0.0244108	24	0.327932	0.0702177	22	0.493175	0.214442	15	0.874829
response to calcium ion	GO:0051592	115	0.00208706	0.05467	59	0.232988	60	0.920603	0.239329	16	1	0.0997926	48	0.660113	0.273987	44	0.878847	0.0208197	40	0.309707
regulation of response to stress	GO:0080134	1043	0.00213176	0.0556084	428	0.00083714	548	0.0377533	0.557677	117	1	0.0564939	390	0.495753	0.000104387	417	0.00501652	0.00903341	298	0.190339
positive regulation of cell-cell adhesion	GO:0022409	164	0.00213104	0.0556084	79	0.067256	89	0.568578	0.00560364	30	0.213693	0.0443613	69	0.451828	0.0107712	72	0.175121	0.047454	52	0.471015
multicellular organismal reproductive process	GO:0048609	577	0.00213659	0.055639	246	0.0221543	300	0.32062	0.909027	56	1	0.0318053	224	0.371331	0.342637	205	0.889547	0.863021	136	1
cardiac atrium morphogenesis	GO:0003209	30	0.00215462	0.0560127	20	0.0463456	20	0.472576	1.4213e-05	13	0.00360869	0.179696	14	0.77969	0.174394	14	0.730069	0.00603926	15	0.147439
regulation of phosphorus metabolic process	GO:0051174	1368	0.00218318	0.0564678	559	0.00415556	706	0.109358	0.21915	165	1	0.0172483	521	0.276009	1.56999e-05	550	0.00113352	1.53407e-05	417	0.00157766
positive regulation of epithelial to mesenchymal transition	GO:0010718	44	0.00218125	0.0564678	27	0.00385292	31	0.103635	4.61637e-06	17	0.00159831	0.000248553	28	0.0158429	0.0046358	25	0.100031	9.29367e-05	24	0.00664694
regulation of cell cycle phase transition	GO:1901987	358	0.00218325	0.0564678	157	1.79441e-06	213	0.000293936	0.987079	28	1	0.00199575	151	0.0671154	0.113166	134	0.622595	0.974012	75	1
regulation of cell proliferation involved in kidney development	GO:1901722	11	0.0021986	0.0567686	9	0.214493	7	0.912396	0.720376	1	1	0.138301	6	0.711408	0.299275	5	0.889547	0.109342	5	0.670193
cellular ion homeostasis	GO:0006873	454	0.00220308	0.0567879	199	0.0131505	242	0.232691	0.278124	56	1	0.00201084	190	0.0673257	1.79695e-06	205	0.00018129	0.000302066	149	0.0170432
cardiac epithelial to mesenchymal transition	GO:0060317	29	0.00220966	0.0568613	19	0.0499437	19	0.493093	0.000205535	11	0.0246716	0.00363963	18	0.104026	0.00938449	17	0.160633	4.34171e-05	18	0.00365424
steroid metabolic process	GO:0008202	231	0.0022272	0.0572162	105	0.00160404	132	0.057708	0.000946083	42	0.0699642	0.000383012	105	0.0221567	9.37519e-07	113	9.91817e-05	0.0188927	72	0.292491
response to hypoxia	GO:0001666	263	0.00229289	0.0588046	120	0.0195785	143	0.297367	0.58887	29	1	0.00336104	114	0.0982766	0.000368558	118	0.0141071	0.0205156	82	0.308485
regulation of Notch signaling pathway	GO:0008593	84	0.00229954	0.0588761	45	0.0103131	52	0.198136	0.0538715	15	0.705051	0.297092	33	0.903274	0.146674	35	0.678812	0.0539812	29	0.497791
cartilage development	GO:0051216	160	0.00231246	0.0591075	79	0.0104524	93	0.19979	0.0052151	30	0.207976	0.011758	72	0.219781	0.0449366	68	0.393995	0.00839417	56	0.182421
cellular response to low-density lipoprotein particle stimulus	GO:0071404	14	0.0023196	0.0591905	11	0.00510724	12	0.12651	0.0696566	4	0.800269	0.206723	7	0.832467	0.00708528	10	0.133751	0.0143	8	0.253899
cardiac atrium development	GO:0003230	34	0.00233298	0.0594325	22	0.0264478	23	0.353263	1.33015e-05	14	0.0034345	0.146509	16	0.717199	0.141083	16	0.670683	0.00949117	16	0.195654
inositol lipid-mediated signaling	GO:0048017	126	0.00235679	0.0599388	65	0.00479569	77	0.12156	0.412611	16	1	0.317207	49	0.903274	0.00562543	60	0.115496	0.21684	38	0.876532
regulation of endothelial cell proliferation	GO:0001936	105	0.00236468	0.0600392	54	0.0569475	59	0.524056	0.551395	12	1	0.028341	47	0.352908	0.0365617	46	0.355671	0.018987	37	0.293057
membrane depolarization during cardiac muscle cell action potential	GO:0086012	22	0.00240299	0.0609103	16	0.0258517	16	0.349756	0.123207	5	0.877441	0.000773794	16	0.0343673	0.0106586	14	0.174407	0.0558953	10	0.501773
epithelium migration	GO:0090132	241	0.00243457	0.0616083	112	0.000105422	145	0.00803	0.0854665	35	0.871222	0.0153261	102	0.256852	0.00242489	106	0.0613633	0.035493	75	0.410425
glycerolipid metabolic process	GO:0046486	373	0.00244202	0.0616945	164	0.0676162	193	0.570042	0.00122042	62	0.0837472	0.0823752	144	0.60682	0.00729912	152	0.136603	0.247146	101	0.879321
phosphorylation	GO:0016310	1899	0.00245439	0.0618055	758	1.53984e-05	994	0.00176711	0.0265193	241	0.487258	1.33417e-06	758	0.000209533	1.16818e-09	772	3.42232e-07	0.0257471	519	0.347414
regulation of muscle tissue development	GO:1901861	118	0.00245453	0.0618055	59	0.0111316	69	0.209266	0.0263657	21	0.486729	0.156032	47	0.730205	0.047094	50	0.404414	1.83098e-05	51	0.00182308
blastoderm segmentation	GO:0007350	14	0.00246577	0.0618838	11	0.0764584	10	0.610217	0.0718058	4	0.808943	0.0899378	8	0.634311	0.204473	7	0.787397	0.0144509	8	0.255093
regulation of NMDA receptor activity	GO:2000310	17	0.00246444	0.0618838	13	0.170602	11	0.853208	0.0111489	6	0.323146	0.660121	6	1	0.656945	6	1	0.00640046	10	0.152967
regulation of sister chromatid segregation	GO:0033045	77	0.00246983	0.061884	41	0.00691434	48	0.151151	1	0	1	0.0216521	36	0.310071	0.687347	25	1	0.9938	11	1
cardiac ventricle development	GO:0003231	118	0.0024791	0.0620141	62	0.00485148	73	0.122566	9.38056e-05	29	0.0136099	0.00685511	57	0.157613	0.0259403	54	0.297571	0.00167494	47	0.0614843
regulation of cell morphogenesis involved in differentiation	GO:0010769	265	0.00250028	0.0623801	126	0.00141827	155	0.0534799	0.00781622	45	0.261697	7.55944e-06	131	0.00097744	0.000617275	122	0.0214419	0.00162097	93	0.0602093
DNA unwinding involved in DNA replication	GO:0006268	9	0.00250192	0.0623801	8	0.0180091	8	0.283155	1	0	1	0.0667761	6	0.538236	0.196616	5	0.773367	0.734847	2	1
regulation of heart rate by cardiac conduction	GO:0086091	36	0.00250715	0.0624083	23	0.104659	22	0.708927	0.0224406	9	0.455559	0.000769041	23	0.0343673	0.00586115	21	0.118735	0.0789695	14	0.580874
phosphatidylinositol-mediated signaling	GO:0048015	124	0.00252089	0.062546	64	0.00759932	75	0.161597	0.387311	16	1	0.403535	47	0.907753	0.0100728	58	0.168377	0.185386	38	0.835306
regulation of muscle hypertrophy	GO:0014743	55	0.00251972	0.062546	31	0.0109329	35	0.20664	0.0187488	12	0.423039	0.244514	22	0.892841	0.0160892	27	0.227438	0.0112403	22	0.218713
response to oxygen levels	GO:0070482	296	0.00255546	0.0629381	133	0.0124053	161	0.225809	0.633212	32	1	0.000577846	131	0.0299418	4.70801e-05	135	0.00274796	0.037409	89	0.421849
neural crest cell differentiation	GO:0014033	74	0.00255428	0.0629381	41	0.049037	44	0.488802	0.0114669	16	0.327258	0.135596	32	0.709259	0.0184966	36	0.246362	0.000118652	35	0.00785889
response to growth factor	GO:0070848	593	0.00255482	0.0629381	259	0.038415	310	0.427956	0.183266	76	1	0.37698	217	0.903274	0.0253894	234	0.294578	4.97275e-07	206	9.46936e-05
animal organ regeneration	GO:0031100	66	0.00254934	0.0629381	35	0.00181694	43	0.0620675	0.102995	11	0.877441	0.141524	27	0.711408	0.117297	27	0.634328	0.0641209	22	0.525749
regulation of G2/M transition of mitotic cell cycle	GO:0010389	147	0.00255735	0.0629381	72	0.00171877	89	0.0603313	0.995843	8	1	0.0112438	66	0.21278	0.151856	58	0.686664	0.986708	27	1
cell junction assembly	GO:0034329	215	0.00256858	0.0631125	105	0.000247599	132	0.0158484	0.406264	27	1	0.0848077	89	0.615444	0.279703	83	0.887152	0.747565	54	1
positive regulation of muscle cell differentiation	GO:0051149	74	0.00258226	0.0633464	39	0.00354196	47	0.098106	0.0152934	15	0.375169	0.00100958	39	0.0412333	0.0380246	33	0.362041	0.0897207	24	0.607469
regulation of actin filament-based movement	GO:1903115	40	0.00259003	0.0634348	25	0.0640665	25	0.556933	0.333811	6	1	0.0127587	22	0.227809	0.00187662	24	0.0505389	0.257494	13	0.879321
regulation of mitotic sister chromatid segregation	GO:0033047	66	0.00259617	0.0634833	36	0.0126616	41	0.228085	1	0	1	0.185088	27	0.793813	0.864318	19	1	0.993175	9	1
regulation of Ras protein signal transduction	GO:0046578	192	0.00263606	0.064319	96	0.000287317	120	0.017515	0.457906	24	1	0.0252706	85	0.333582	0.0617426	82	0.459227	0.376761	55	0.978782
negative regulation of cellular metabolic process	GO:0031324	2048	0.00263879	0.064319	816	0.111445	1009	0.721656	0.63801	228	1	0.774193	708	1	0.162186	734	0.704918	0.090351	548	0.609569
cellular response to toxic substance	GO:0097237	181	0.00265917	0.064609	82	0.0352964	96	0.40892	0.187897	24	1	0.0421879	72	0.4378	0.0083909	75	0.148271	0.15436	50	0.782503
negative regulation of endothelial cell apoptotic process	GO:2000352	25	0.002658	0.064609	16	0.019323	17	0.295586	0.294076	4	1	0.0858203	12	0.619269	0.419869	9	0.907176	0.383479	7	0.984483
small GTPase mediated signal transduction	GO:0007264	486	0.00266804	0.0647212	218	1.82811e-05	284	0.00200356	0.82536	51	1	0.000264065	214	0.016623	0.00174436	207	0.0480535	0.147439	140	0.769736
regulation of ventricular cardiac muscle cell membrane depolarization	GO:0060373	6	0.00268541	0.065039	6	0.0855877	5	0.647433	0.022458	3	0.455559	0.112885	4	0.692304	0.33485	3	0.889547	0.470546	2	1
actin filament bundle assembly	GO:0051017	137	0.0027015	0.0651181	69	0.000247235	88	0.0158484	0.0282732	24	0.50211	0.11788	57	0.698441	0.106397	57	0.607973	0.641082	35	1
negative regulation of chromosome separation	GO:1905819	37	0.00270001	0.0651181	22	0.00338385	26	0.0952857	1	0	1	0.090912	17	0.635882	0.91542	9	1	0.919736	6	1
negative regulation of mitotic sister chromatid separation	GO:2000816	37	0.00270001	0.0651181	22	0.00338385	26	0.0952857	1	0	1	0.090912	17	0.635882	0.91542	9	1	0.919736	6	1
regulation of lipid metabolic process	GO:0019216	312	0.00275677	0.0662842	140	0.0159054	169	0.26153	0.00305057	52	0.154394	0.0681844	123	0.543548	0.00111032	135	0.0335608	0.0219867	96	0.320806
blood coagulation	GO:0007596	245	0.00275858	0.0662842	112	0.0184504	134	0.288281	0.426814	29	1	0.0635518	98	0.524388	0.00676416	104	0.129291	0.00964109	79	0.198208
response to decreased oxygen levels	GO:0036293	274	0.00277223	0.0662985	124	0.0221944	148	0.32062	0.528813	31	1	0.00162727	120	0.0573837	9.64205e-05	125	0.00467802	0.0279771	84	0.362195
second-messenger-mediated signaling	GO:0019932	290	0.00276504	0.0662985	132	0.0169353	158	0.273009	0.206915	38	1	0.0143266	121	0.244675	0.000479107	129	0.0173779	1.42478e-05	107	0.00150204
gliogenesis	GO:0042063	216	0.00276803	0.0662985	101	0.0582789	116	0.530984	0.147788	30	0.935994	0.286764	81	0.903274	0.0468704	88	0.403088	0.0607744	66	0.514774
transport	GO:0006810	3973	0.00279329	0.0665614	1525	7.81156e-06	2005	0.00106251	1.09978e-05	520	0.00299024	3.90972e-05	1486	0.00389634	8.19944e-10	1513	2.44922e-07	9.2374e-06	1102	0.00106608
positive regulation of developmental growth	GO:0048639	137	0.00279511	0.0665614	69	0.117312	74	0.740015	0.177953	20	1	0.0230061	61	0.317459	0.00292186	65	0.0707657	0.0225907	47	0.325164
cellular response to purine-containing compound	GO:0071415	10	0.0028007	0.0665614	9	0.0558341	8	0.518722	0.112275	3	0.877441	0.12492	6	0.704242	0.0369153	7	0.357059	0.113698	5	0.684705
meiotic cell cycle process	GO:1903046	147	0.00279637	0.0665614	71	0.0222564	83	0.32091	0.999874	5	1	0.252558	56	0.897682	0.97933	40	1	0.998561	23	1
regulation of MAPK cascade	GO:0043408	574	0.00281373	0.0666916	247	0.028586	300	0.369051	0.0950021	76	0.877441	0.0238872	227	0.324367	8.0123e-08	260	1.18927e-05	0.000973233	181	0.0415301
regulation of DNA binding	GO:0051101	112	0.00281493	0.0666916	55	0.0194144	64	0.296032	0.35964	14	1	0.154444	44	0.728612	0.1704	43	0.721961	0.145956	33	0.766986
cellular response to cAMP	GO:0071320	44	0.00285325	0.0674945	27	0.230823	25	0.920603	0.430717	6	1	0.102928	21	0.664315	0.100027	21	0.591314	0.0357457	18	0.411695
positive regulation of biosynthetic process	GO:0009891	1578	0.00286228	0.0676031	637	0.161616	778	0.838356	0.985917	154	1	0.177024	575	0.77294	0.140321	571	0.670333	0.0137953	441	0.249594
positive regulation of catalytic activity	GO:0043085	1136	0.00288063	0.0679311	468	4.15888e-06	619	0.000603394	0.93567	115	1	0.000828657	452	0.0360384	0.000181604	454	0.00790442	0.00587163	329	0.145489
temperature homeostasis	GO:0001659	134	0.00288956	0.0680363	66	0.0559144	74	0.518757	0.184147	19	1	0.068529	56	0.545155	0.00660975	61	0.127019	0.201104	39	0.85385
regulation of sodium ion transport	GO:0002028	77	0.0029282	0.0688397	41	0.00191736	50	0.0647556	0.517803	9	1	0.0241827	36	0.326016	0.000674049	41	0.022972	0.00645647	30	0.153684
response to estradiol	GO:0032355	100	0.0029465	0.0690701	50	0.00203088	62	0.0669662	0.142415	15	0.918156	0.000238415	52	0.0153899	0.000152094	52	0.00691644	0.00860518	36	0.185729
mitotic sister chromatid segregation	GO:0000070	148	0.00294707	0.0690701	72	0.010608	86	0.201752	1	1	1	0.0460573	63	0.456577	0.999124	35	1	0.999964	19	1
negative regulation of potassium ion transmembrane transport	GO:1901380	20	0.00296041	0.06917	14	0.0997244	13	0.69443	0.404207	3	1	0.252846	9	0.897869	0.0544304	11	0.434587	0.795983	4	1
bone development	GO:0060348	166	0.00295659	0.06917	83	0.287879	86	0.945832	0.0538042	27	0.705051	0.00138989	80	0.0521518	0.163477	67	0.708709	0.00815659	59	0.179304
tissue migration	GO:0090130	245	0.00298591	0.0696591	113	0.000107151	147	0.00808091	0.100349	35	0.877441	0.012614	104	0.22741	0.00190568	108	0.0508966	0.0358261	76	0.411845
peptidyl-tyrosine phosphorylation	GO:0018108	299	0.00303691	0.0707024	137	0.386627	149	0.959697	0.500432	35	1	0.212394	115	0.84108	0.000734922	134	0.0243441	0.0735989	90	0.559286
meiotic nuclear division	GO:0140013	133	0.00303992	0.0707024	65	0.00812228	78	0.166887	0.999538	5	1	0.375309	49	0.903274	0.964143	37	1	0.997508	21	1
negative regulation of secretion by cell	GO:1903531	129	0.00306754	0.0712361	63	0.000217253	82	0.0141573	0.0308939	22	0.529401	0.125381	52	0.704242	0.18534	50	0.752258	0.00585157	46	0.145489
regulation of membrane depolarization	GO:0003254	36	0.00307481	0.0712963	22	0.000673234	27	0.0315571	0.0472674	8	0.659043	0.000330327	23	0.0197146	0.00701301	20	0.132881	0.0231961	15	0.329095
regulation of protein serine/threonine kinase activity	GO:0071900	416	0.00310115	0.0716888	182	0.0131354	223	0.232691	0.299065	51	1	0.10066	160	0.661645	0.000153574	181	0.0069253	0.00700144	129	0.162322
peptidyl-tyrosine modification	GO:0018212	302	0.00309934	0.0716888	138	0.444039	149	0.959697	0.523386	35	1	0.209418	116	0.836295	0.000726684	135	0.024176	0.0868116	90	0.601407
negative regulation of peptidase activity	GO:0010466	155	0.00311107	0.0718091	72	0.0925874	81	0.668062	0.0187476	26	0.423039	0.0336525	64	0.387499	0.0334113	63	0.339761	0.376422	40	0.978753
positive regulation of synaptic transmission	GO:0050806	131	0.00315067	0.0726132	66	0.00961196	78	0.187489	0.00834999	25	0.27046	0.034697	58	0.391317	0.0125322	60	0.194853	0.000588274	52	0.0280565
cellular cation homeostasis	GO:0030003	445	0.00319181	0.0734501	194	0.0111405	238	0.209266	0.274344	55	1	0.00230383	186	0.0743262	4.54949e-06	200	0.00039604	0.000340811	146	0.018609
positive regulation of response to external stimulus	GO:0032103	180	0.0032058	0.0736608	83	0.0398988	97	0.435655	0.0261907	29	0.485979	0.0255799	75	0.335645	0.0118355	76	0.187423	0.000466265	65	0.0236769
secretion by cell	GO:0032940	1111	0.00322938	0.0740908	450	0.00334963	574	0.0952019	0.0530603	142	0.701544	0.00692267	427	0.157874	0.000679607	433	0.0231097	0.00128342	324	0.050652
actin filament bundle organization	GO:0061572	140	0.00323726	0.0741601	70	0.00020819	90	0.0137297	0.0207257	25	0.440356	0.125178	58	0.704242	0.0833679	59	0.541127	0.552009	37	1
chromosome organization	GO:0051276	1046	0.00325611	0.0744798	429	0.145835	518	0.802171	1	66	1	0.308288	376	0.903274	0.999464	316	1	1	195	1
import across plasma membrane	GO:0098739	81	0.00327065	0.0745176	44	0.00982641	51	0.190938	0.238048	12	1	0.00383271	42	0.107726	0.000160114	46	0.007153	0.0735704	28	0.559286
monovalent inorganic cation homeostasis	GO:0055067	100	0.00326812	0.0745176	52	0.0288671	59	0.371107	0.266137	14	1	0.0984831	43	0.656537	0.00278266	50	0.0687902	0.393496	28	0.991648
mitotic cell cycle checkpoint	GO:0007093	160	0.00327243	0.0745176	75	0.00232855	94	0.0722467	0.973889	11	1	0.194688	61	0.815934	0.935672	46	1	0.984499	29	1
male sex differentiation	GO:0046661	124	0.00327757	0.0745232	62	0.00130553	77	0.050768	0.686246	13	1	0.016971	56	0.273156	0.049132	53	0.411704	0.045483	41	0.460637
odontogenesis of dentin-containing tooth	GO:0042475	65	0.00328411	0.0745606	36	0.000589105	45	0.0284001	0.12147	11	0.877441	0.0093687	33	0.191061	0.00179945	35	0.0493037	0.00948696	26	0.195654
programmed cell death	GO:0012501	1595	0.00331239	0.0750907	634	0.0042717	810	0.11143	0.120056	194	0.877441	0.00033067	619	0.0197146	1.25345e-07	638	1.64613e-05	0.0852875	426	0.599847
leukocyte migration	GO:0050900	255	0.00333684	0.0754331	117	0.0057393	144	0.134464	0.0772204	37	0.8313	0.0156304	108	0.260151	6.1851e-06	124	0.000509318	0.000509467	90	0.0253635
positive regulation of gene expression	GO:0010628	1556	0.00333963	0.0754331	631	0.123672	773	0.757556	0.915037	162	1	0.146114	572	0.716963	0.0368359	579	0.356898	0.0204656	435	0.308485
sarcomere organization	GO:0045214	43	0.00334235	0.0754331	26	0.0263517	28	0.353263	0.893034	3	1	0.113069	20	0.69299	0.265676	18	0.868793	0.0843831	16	0.59624
axon guidance	GO:0007411	226	0.00336205	0.075542	110	0.0370125	126	0.417692	0.0284685	37	0.503221	0.00419645	103	0.113767	0.00023429	109	0.00967254	0.000199343	86	0.0121959
regulation of cytoskeleton organization	GO:0051493	463	0.00336026	0.075542	205	3.16654e-05	268	0.00313241	0.231097	59	1	0.0301301	186	0.364396	0.0893947	179	0.55506	0.318993	126	0.90778
cellular response to alkaloid	GO:0071312	25	0.00335281	0.075542	17	0.00566673	19	0.133221	0.0059773	8	0.221553	0.00449302	16	0.120082	0.150614	12	0.685185	0.337427	8	0.932577
neural crest cell development	GO:0014032	69	0.00338279	0.0758961	38	0.0532846	41	0.507653	0.0280262	14	0.500529	0.129924	30	0.704242	0.0158121	34	0.225196	0.000315735	32	0.0176187
synaptic transmission, glutamatergic	GO:0035249	67	0.00340631	0.0763114	37	0.0781481	39	0.615568	0.153529	11	0.953738	0.277826	27	0.903274	0.08319	30	0.540664	0.0171716	26	0.282027
G protein-coupled receptor signaling pathway, coupled to cyclic nucleotide second messenger	GO:0007187	132	0.00342981	0.0766125	65	0.0638076	73	0.555772	0.0240271	23	0.469165	0.0602303	56	0.512155	0.00188725	63	0.0505389	0.000381824	52	0.0201969
morphogenesis of an epithelial sheet	GO:0002011	50	0.00342929	0.0766125	30	0.0322391	32	0.39106	0.141824	9	0.91622	0.391661	20	0.903274	0.192576	22	0.765179	0.394817	15	0.993499
hemopoiesis	GO:0030097	614	0.00351524	0.0784058	263	0.0528546	317	0.50534	0.902047	61	1	0.223176	228	0.858292	0.00298424	249	0.0721617	0.0498132	177	0.48167
negative regulation of synaptic transmission	GO:0050805	54	0.00352704	0.0785462	31	0.0542896	33	0.513375	0.0196692	12	0.428573	0.41049	21	0.914642	0.39629	21	0.889547	0.0164193	22	0.273967
renal filtration	GO:0097205	14	0.00353185	0.0785462	11	0.209501	9	0.909895	0.516775	2	1	0.426997	6	0.933804	0.424653	6	0.912823	0.78124	3	1
regulation of chromosome separation	GO:1905818	59	0.00353981	0.0786086	32	0.00591892	38	0.137035	1	0	1	0.128958	25	0.704242	0.895619	16	1	0.974208	9	1
response to amino acid	GO:0043200	97	0.0035765	0.0786613	50	0.0422164	56	0.447924	0.14333	15	0.92208	0.0195746	45	0.297308	0.00540294	47	0.11229	0.220536	29	0.876532
regulation of epithelial cell migration	GO:0010632	188	0.00356828	0.0786613	89	0.0010683	112	0.0442243	0.0388111	30	0.598429	0.0124236	82	0.225563	0.00615194	83	0.12183	0.0497503	59	0.48167
cellular response to corticosteroid stimulus	GO:0071384	51	0.00357221	0.0786613	29	0.135224	29	0.78596	0.0594614	10	0.743097	0.4457	19	0.952151	0.00653491	27	0.126336	0.00207632	23	0.0714574
liver morphogenesis	GO:0072576	15	0.00357798	0.0786613	11	0.112273	10	0.723503	0.505752	2	1	0.0417954	9	0.436384	0.0109178	10	0.176937	0.539593	4	1
regulation of phosphatidylinositol 3-kinase signaling	GO:0014066	78	0.00357833	0.0786613	42	0.108179	44	0.718381	0.190572	12	1	0.457413	29	0.966061	0.135902	33	0.666128	0.0643507	27	0.525749
semi-lunar valve development	GO:1905314	31	0.00356256	0.0786613	20	0.0681366	20	0.571293	0.00214364	10	0.123446	0.0310754	17	0.367908	0.211427	14	0.79563	0.186817	11	0.836151
positive regulation of nuclear division	GO:0051785	49	0.00356248	0.0786613	28	0.379889	25	0.959697	0.488468	6	1	0.34302	19	0.903274	0.550316	17	1	0.618813	12	1
regulation of skeletal muscle contraction	GO:0014819	13	0.00365385	0.0802056	10	0.00664522	11	0.146173	1	0	1	0.488209	5	0.991966	0.261868	6	0.864451	0.210641	5	0.868447
negative regulation of endopeptidase activity	GO:0010951	151	0.00367611	0.0805781	70	0.0678412	80	0.570804	0.0241228	25	0.469931	0.0183519	64	0.284987	0.0273384	62	0.305041	0.374298	39	0.976144
embryonic morphogenesis	GO:0048598	454	0.00368998	0.0807661	203	0.00298313	252	0.0872266	0.0249977	67	0.474831	0.000236549	201	0.0153344	0.00415386	191	0.0925144	0.0761962	134	0.568143
inorganic cation transmembrane transport	GO:0098662	562	0.00369885	0.080844	238	1.52152e-05	316	0.00176711	0.00215548	86	0.123446	9.65778e-08	253	2.04343e-05	1.0918e-07	250	1.52356e-05	0.00291318	171	0.0913157
skeletal muscle organ development	GO:0060538	142	0.003726	0.0813208	69	0.0575783	78	0.526968	0.55813	16	1	0.218128	55	0.851388	0.427675	51	0.915956	0.0857825	44	0.600838
regulation of cell-cell adhesion	GO:0022407	266	0.0037391	0.0814899	121	0.00230245	152	0.0715827	0.00695785	44	0.24311	0.00392242	116	0.108842	4.20119e-05	125	0.00247108	0.00658546	87	0.155539
regulation of cardiac muscle hypertrophy	GO:0010611	54	0.00379701	0.0826337	30	0.0145652	34	0.247917	0.0374473	11	0.5845	0.209311	22	0.836255	0.0115707	27	0.184189	0.0178902	21	0.285681
leukocyte differentiation	GO:0002521	347	0.00380962	0.0826721	155	0.0394094	185	0.431916	0.649904	38	1	0.0521395	139	0.482446	0.000446587	153	0.0163935	0.0393982	105	0.433341
cerebellum morphogenesis	GO:0021587	31	0.0038081	0.0826721	20	0.0314845	21	0.386179	0.001999	10	0.117579	0.216017	14	0.847928	0.120182	15	0.641825	0.0205389	14	0.308485
coagulation	GO:0050817	247	0.00382122	0.0826881	112	0.0254616	134	0.347253	0.445117	29	1	0.0773954	98	0.584263	0.00903281	104	0.157084	0.0119834	79	0.22791
meiotic cell cycle	GO:0051321	193	0.00381919	0.0826881	90	0.0240578	107	0.336966	0.999972	7	1	0.365802	71	0.903274	0.976987	55	1	0.999749	30	1
regulation of cardiac muscle cell action potential	GO:0098901	27	0.0038318	0.0827995	18	0.190089	16	0.880989	0.400594	4	1	0.0314844	15	0.369803	0.0116104	16	0.184627	0.158022	10	0.79006
hindbrain morphogenesis	GO:0021575	33	0.00386197	0.0832154	21	0.015202	23	0.254212	0.00334375	10	0.161936	0.194616	15	0.815934	0.107447	16	0.609806	0.0156157	15	0.267113
positive regulation of cation transmembrane transport	GO:1904064	105	0.00385697	0.0832154	53	0.0351987	60	0.408702	0.424251	13	1	0.17384	42	0.766951	0.203904	41	0.787044	0.00163557	41	0.0603301
cytokine-mediated signaling pathway	GO:0019221	484	0.00387945	0.083474	204	0.187413	240	0.878901	0.745975	50	1	0.275073	175	0.903274	0.0143635	189	0.212853	2.43174e-05	161	0.00231532
cation transmembrane transport	GO:0098655	628	0.00394946	0.0848605	264	8.00221e-05	346	0.00654354	0.000366117	99	0.035525	7.95037e-06	271	0.00101778	2.86658e-06	270	0.000272935	0.00107208	193	0.044623
neuron projection guidance	GO:0097485	227	0.00396248	0.0849955	110	0.0429623	126	0.452307	0.0301185	37	0.519033	0.00329772	104	0.0973347	0.000172965	110	0.00763752	0.000234382	86	0.0138933
positive regulation of cytosolic calcium ion concentration involved in phospholipase C-activating G protein-coupled signaling pathway	GO:0051482	17	0.00396691	0.0849955	12	0.428088	9	0.959697	0.572314	2	1	0.584735	6	1	0.368045	7	0.889547	0.0402333	8	0.436293
regulation of glomerular filtration	GO:0003093	8	0.00397464	0.0850417	7	0.102716	6	0.703336	0.613174	1	1	0.272758	4	0.903274	0.0895817	5	0.555203	0.619919	2	1
steroid biosynthetic process	GO:0006694	143	0.00401479	0.0855403	68	0.00463523	84	0.11828	0.00106638	29	0.0759125	0.00193787	67	0.0656034	2.17396e-07	79	2.62842e-05	0.0232362	47	0.329284
atrial septum morphogenesis	GO:0060413	16	0.00401379	0.0855403	12	0.586573	8	1	0.00136057	7	0.0889568	0.368893	7	0.903274	0.362563	7	0.889547	0.111245	7	0.675184
negative regulation of mitotic sister chromatid segregation	GO:0033048	40	0.00401379	0.0855403	23	0.0157061	26	0.259227	1	0	1	0.169045	17	0.752551	0.953543	9	1	0.9507	6	1
positive regulation of animal organ morphogenesis	GO:0110110	65	0.00405777	0.0859751	35	0.0341835	39	0.402225	0.00197233	16	0.116952	0.000702546	36	0.0327712	0.000217127	37	0.00911214	9.02816e-05	31	0.0064875
cell communication involved in cardiac conduction	GO:0086065	52	0.00404852	0.0859751	30	0.267332	28	0.931929	0.0151349	12	0.372479	0.0128021	27	0.227809	0.0114222	27	0.182779	0.00156965	24	0.0591882
positive regulation of stem cell differentiation	GO:2000738	18	0.00405515	0.0859751	13	0.394001	10	0.959697	0.00297135	7	0.153354	0.177879	9	0.774894	0.0295358	11	0.32002	0.0093213	10	0.193968
tissue regeneration	GO:0042246	45	0.0040445	0.0859751	25	0.0247002	28	0.342075	0.111385	8	0.877441	0.457194	16	0.965736	0.0404579	21	0.373887	0.0141415	18	0.253289
regulation of secretion	GO:0051046	548	0.0040956	0.0864813	233	7.57242e-05	307	0.00630373	0.0368146	76	0.579373	5.0859e-05	237	0.00475329	6.24503e-05	234	0.00334989	0.000130632	178	0.0084324
basement membrane organization	GO:0071711	20	0.00409869	0.0864813	14	0.103138	13	0.703336	0.422379	3	1	0.135914	10	0.709443	0.0215049	12	0.269412	0.927078	3	1
liver regeneration	GO:0097421	30	0.00409416	0.0864813	18	0.0890727	18	0.65703	0.411834	4	1	0.279998	12	0.903274	0.251964	12	0.853754	0.278626	9	0.879321
regulation of wound healing	GO:0061041	92	0.00420354	0.0884485	46	0.0986402	50	0.692036	0.138374	14	0.903554	0.419483	33	0.925182	0.116817	37	0.632754	0.00639731	34	0.152967
base-excision repair	GO:0006284	42	0.00419971	0.0884485	24	0.00356331	29	0.0984827	0.992812	1	1	0.0277371	21	0.350371	0.230438	17	0.830688	0.751316	9	1
positive regulation of axonogenesis	GO:0050772	73	0.0042349	0.0889856	40	0.338599	38	0.959697	0.496957	9	1	0.00401809	38	0.111092	0.00354055	38	0.0819445	0.377213	21	0.979121
endothelial cell proliferation	GO:0001935	119	0.00425016	0.0890603	59	0.00709684	71	0.153269	0.616509	13	1	0.0237329	53	0.323677	0.0119184	54	0.188151	0.0127471	42	0.238855
negative regulation of mitotic cell cycle	GO:0045930	242	0.00424769	0.0890603	109	0.00324964	137	0.0933262	0.981882	18	1	0.0930155	95	0.641926	0.661105	81	1	0.877647	54	1
cell cycle checkpoint	GO:0000075	208	0.00426651	0.0892803	95	0.0006024	123	0.0289494	0.99776	12	1	0.0238109	87	0.324367	0.631659	70	1	0.996329	37	1
positive regulation of transport	GO:0051050	721	0.00427694	0.0893758	301	0.00794322	377	0.164635	0.656588	79	1	0.000707267	294	0.0327712	0.000210006	295	0.00886213	0.000587441	222	0.0280565
regulation of striated muscle tissue development	GO:0016202	116	0.00432461	0.0900371	57	0.0166774	67	0.269707	0.067268	19	0.788134	0.16348	46	0.740878	0.04942	49	0.412529	5.00935e-05	49	0.00409238
cellular metal ion homeostasis	GO:0006875	397	0.00431517	0.0900371	173	0.0380803	208	0.424992	0.188356	51	1	0.00224722	167	0.0733066	2.26068e-05	177	0.00152386	7.66537e-05	135	0.0057809
development of primary sexual characteristics	GO:0045137	175	0.00432632	0.0900371	83	0.0223607	98	0.321665	0.800826	17	1	0.0171793	76	0.275195	0.0546113	72	0.43476	0.134876	52	0.739735
kidney development	GO:0001822	221	0.0043506	0.0903492	105	0.00017263	135	0.011793	0.0395482	35	0.60356	0.00139852	102	0.0522182	0.00167781	101	0.0470715	0.00837104	75	0.182178
protein localization to chromosome	GO:0034502	79	0.00435318	0.0903492	41	0.0264588	47	0.353263	0.99992	1	1	0.26562	31	0.903274	0.924976	22	1	0.995719	11	1
eating behavior	GO:0042755	22	0.00437803	0.0906182	14	0.140603	13	0.793819	0.919979	1	1	0.149434	10	0.721548	0.131481	10	0.66016	0.799096	4	1
nucleoside triphosphate catabolic process	GO:0009143	10	0.00437464	0.0906182	8	0.521946	5	0.959697	0.675711	1	1	0.700113	3	1	1	0	1	0.725742	2	1
regulation of small molecule metabolic process	GO:0062012	286	0.00442445	0.0913689	126	0.00325802	159	0.0933262	0.0116398	45	0.330205	0.000256907	128	0.0162858	0.000750991	124	0.0245506	0.00587829	91	0.145489
negative regulation of epithelial cell apoptotic process	GO:1904036	32	0.0044263	0.0913689	19	0.00810689	22	0.166887	0.480179	4	1	0.0396157	16	0.42381	0.132555	14	0.66016	0.688375	7	1
SA node cell to atrial cardiac muscle cell communication	GO:0086070	10	0.00446322	0.0920064	9	0.070385	8	0.582742	0.00492356	5	0.201198	0.0106664	8	0.206207	0.0505824	7	0.417428	0.00934573	7	0.193968
negative regulation of mesenchymal cell proliferation	GO:0072201	8	0.00449038	0.0924411	7	0.00296993	8	0.0870074	0.219051	2	1	0.112091	5	0.691705	0.294117	4	0.889547	0.330997	3	0.923524
negative regulation of sister chromatid segregation	GO:0033046	42	0.00453712	0.0931516	24	0.0187745	27	0.29155	1	0	1	0.15966	18	0.732169	0.94122	10	1	0.967738	6	1
negative regulation of chromosome segregation	GO:0051985	42	0.00453712	0.0931516	24	0.0187745	27	0.29155	1	0	1	0.15966	18	0.732169	0.94122	10	1	0.967738	6	1
skeletal system development	GO:0001501	388	0.00457443	0.0937912	174	0.0595952	205	0.536584	0.00373007	63	0.174653	0.00177583	168	0.0618865	0.0237555	158	0.282949	0.000843836	130	0.0370461
protein-DNA complex assembly	GO:0065004	205	0.00460303	0.0942507	89	0.525556	94	0.959697	0.999702	9	1	0.251432	73	0.896927	0.976085	54	1	0.997289	33	1
deoxyribonucleotide biosynthetic process	GO:0009263	14	0.00467239	0.0955425	10	0.00265366	12	0.079893	0.791837	1	1	0.146288	7	0.716963	0.96769	2	1	0.877556	2	1
adenylate cyclase-modulating G protein-coupled receptor signaling pathway	GO:0007188	121	0.00468888	0.0957511	60	0.107556	66	0.716758	0.0561969	20	0.721233	0.118171	50	0.698844	0.00291257	58	0.0706531	0.00217284	46	0.0739124
organic hydroxy compound biosynthetic process	GO:1901617	191	0.00477834	0.0970576	88	0.00155484	112	0.0566398	6.0664e-06	43	0.00200903	0.000596837	89	0.0304423	2.6515e-08	103	4.80869e-06	0.00268782	66	0.0873056
in utero embryonic development	GO:0001701	272	0.00477228	0.0970576	125	0.0208009	150	0.309973	0.342233	34	1	0.0193329	115	0.295404	0.001727	121	0.047754	0.104742	81	0.654816
positive regulation of insulin-like growth factor receptor signaling pathway	GO:0043568	8	0.00477411	0.0970576	7	0.300817	5	0.959697	0.0532192	3	0.701861	0.559246	3	1	0.547914	3	1	0.0277287	5	0.361569
epiboly	GO:0090504	27	0.00476644	0.0970576	18	0.124109	17	0.758631	0.410422	4	1	0.726879	9	1	0.574246	10	1	0.790995	6	1
cellular response to glucocorticoid stimulus	GO:0071385	47	0.0047975	0.0973171	27	0.138719	27	0.790587	0.167452	8	0.99842	0.411372	18	0.915598	0.00936344	25	0.160633	0.0042089	21	0.120194
replication fork protection	GO:0048478	8	0.00485661	0.0983851	7	0.116375	6	0.736681	0.619744	1	1	0.10408	5	0.66676	0.556055	3	1	1	0	1
regulation of potassium ion transmembrane transporter activity	GO:1901016	41	0.00491179	0.0993708	24	0.285516	22	0.94187	0.184417	7	1	0.160782	18	0.734911	0.147801	18	0.680651	0.0423896	16	0.443597
negative regulation of cation transmembrane transport	GO:1904063	68	0.00492003	0.0994055	35	0.0770536	38	0.611691	0.636251	7	1	0.262439	26	0.903274	0.0403695	30	0.373626	0.0291871	24	0.37053
mitotic spindle organization	GO:0007052	108	0.0049796	0.100476	54	0.0365491	62	0.415514	0.995598	5	1	0.0526524	47	0.483568	0.755761	35	1	0.999866	13	1
head development	GO:0060322	625	0.00504453	0.100983	269	3.52736e-05	352	0.00342266	0.0613782	85	0.749227	3.43774e-08	286	8.87637e-06	1.12521e-05	272	0.000857075	0.0117198	188	0.224861
ventricular septum morphogenesis	GO:0060412	43	0.00503645	0.100983	26	0.0317963	28	0.387508	0.0038954	12	0.1781	0.000548268	27	0.0290591	0.00384579	25	0.0865388	0.00564771	20	0.143875
hemostasis	GO:0007599	249	0.00503994	0.100983	112	0.0252502	135	0.346196	0.460765	29	1	0.0554294	100	0.49247	0.00563653	106	0.115525	0.00997293	80	0.203112
regulation of morphogenesis of an epithelium	GO:1905330	114	0.00503943	0.100983	58	0.0151438	68	0.254076	0.117217	18	0.877441	0.0855163	49	0.618005	0.323221	44	0.889547	0.0660639	38	0.529657
negative regulation of mitotic metaphase/anaphase transition	GO:0045841	36	0.00502598	0.100983	21	0.00558646	25	0.132355	1	0	1	0.0749146	17	0.574619	0.90312	9	1	0.909968	6	1
negative regulation of metaphase/anaphase transition of cell cycle	GO:1902100	36	0.00502598	0.100983	21	0.00558646	25	0.132355	1	0	1	0.0749146	17	0.574619	0.90312	9	1	0.909968	6	1
gap junction assembly	GO:0016264	8	0.00505621	0.101084	7	0.32156	5	0.959697	0.0514367	3	0.690835	0.0266133	6	0.343238	0.104988	5	0.603956	0.904411	1	1
apoptotic process	GO:0006915	1546	0.00509556	0.101604	612	0.00276866	788	0.0823785	0.121479	188	0.877441	8.12498e-05	607	0.00676371	3.33324e-08	624	5.90448e-06	0.0450255	418	0.459959
lamellipodium assembly	GO:0030032	58	0.00509487	0.101604	32	0.00699343	38	0.152197	0.226755	9	1	0.03566	28	0.39624	0.0320267	28	0.334473	0.572554	15	1
cellular response to antibiotic	GO:0071236	117	0.00510963	0.101752	57	0.0207725	67	0.309973	0.248085	16	1	0.0290506	51	0.357548	0.00853697	53	0.149611	0.334013	32	0.927897
lipid phosphorylation	GO:0046834	104	0.00512121	0.101849	53	0.121781	57	0.751639	0.153906	16	0.954257	0.329232	40	0.903274	0.000109154	56	0.00522911	0.0227153	37	0.326098
microtubule cytoskeleton organization involved in mitosis	GO:1902850	128	0.00514804	0.102249	63	0.0322675	73	0.39106	0.997664	6	1	0.00983609	59	0.196903	0.896225	39	1	0.999941	16	1
brain development	GO:0007420	586	0.00516636	0.10248	253	5.65848e-05	330	0.0050117	0.0277544	83	0.497928	8.07358e-08	268	1.7323e-05	4.01128e-05	253	0.00236852	0.02833	173	0.365745
response to muscle stretch	GO:0035994	19	0.00517741	0.102565	13	0.137577	12	0.789086	0.643412	2	1	0.343603	8	0.903274	0.0842719	10	0.544183	0.0830182	8	0.59215
positive regulation of ossification	GO:0045778	65	0.00521119	0.102698	35	0.218222	35	0.915429	0.0609371	12	0.745729	0.127903	28	0.704242	0.429105	24	0.917523	0.00379519	27	0.111546
mitotic spindle assembly checkpoint	GO:0007094	34	0.00521783	0.102698	20	0.0120348	23	0.220093	1	0	1	0.149002	15	0.720864	0.925998	8	1	0.875693	6	1
spindle checkpoint	GO:0031577	34	0.00521783	0.102698	20	0.0120348	23	0.220093	1	0	1	0.149002	15	0.720864	0.925998	8	1	0.875693	6	1
spindle assembly checkpoint	GO:0071173	34	0.00521783	0.102698	20	0.0120348	23	0.220093	1	0	1	0.149002	15	0.720864	0.925998	8	1	0.875693	6	1
mitotic spindle checkpoint	GO:0071174	34	0.00521783	0.102698	20	0.0120348	23	0.220093	1	0	1	0.149002	15	0.720864	0.925998	8	1	0.875693	6	1
sterol metabolic process	GO:0016125	129	0.00524977	0.102943	62	0.000377405	81	0.0212155	3.24759e-05	31	0.00660281	0.00258287	61	0.0806301	7.24404e-06	69	0.000583893	0.0250445	43	0.343409
heterochromatin organization	GO:0070828	16	0.00525051	0.102943	11	0.0176067	12	0.27998	0.523276	2	1	0.0152595	10	0.256016	0.109377	8	0.611736	0.54631	4	1
atrial septum development	GO:0003283	20	0.00523865	0.102943	14	0.397321	11	0.959697	0.00122647	8	0.083785	0.291811	9	0.903274	0.284548	9	0.889547	0.142833	8	0.757854
renal system process involved in regulation of systemic arterial blood pressure	GO:0003071	14	0.005267	0.103133	10	0.131527	9	0.777787	0.457543	2	1	0.308253	6	0.903274	0.134843	7	0.665551	0.435091	4	1
cyclic nucleotide metabolic process	GO:0009187	33	0.00531082	0.103592	21	0.354169	18	0.959697	0.0972415	7	0.877441	0.0128604	19	0.227809	0.012488	19	0.194853	0.279336	11	0.879321
multi-organism reproductive process	GO:0044703	686	0.00530305	0.103592	284	0.039952	350	0.435655	0.836074	70	1	0.0274264	264	0.349763	0.37847	241	0.889547	0.297859	180	0.879321
negative regulation of transcription by RNA polymerase II	GO:0000122	700	0.00530964	0.103592	295	0.181015	351	0.869921	0.879066	71	1	0.63381	246	1	0.733515	240	1	0.650368	177	1
respiratory tube development	GO:0030323	152	0.00532224	0.103682	74	0.00581824	90	0.135321	0.00481774	29	0.199982	0.000488224	75	0.0266581	5.54489e-05	78	0.00308506	0.057644	49	0.507283
cholesterol metabolic process	GO:0008203	117	0.0054056	0.105171	57	0.00326349	71	0.0933262	3.93428e-06	31	0.00149837	0.00284778	56	0.0862487	3.25562e-05	62	0.0020161	0.00717532	42	0.16487
regulation of steroid biosynthetic process	GO:0050810	72	0.00542048	0.105326	38	0.0189668	44	0.29334	3.59418e-05	21	0.0070197	0.00804677	36	0.174325	0.000714161	39	0.0239637	0.0578892	25	0.507954
positive regulation of heart growth	GO:0060421	37	0.00545659	0.105776	22	0.520185	18	0.959697	0.0598296	8	0.743841	0.195778	16	0.818466	0.108897	17	0.610638	0.00225493	18	0.0760241
atrioventricular valve development	GO:0003171	24	0.00546276	0.105776	16	0.242667	14	0.920603	3.2507e-05	11	0.00660281	0.0231089	14	0.318589	0.11484	12	0.628551	0.0332248	11	0.398668
kinetochore organization	GO:0051383	21	0.00546449	0.105776	14	0.0606327	14	0.542637	1	0	1	0.00993793	13	0.198031	0.777957	6	1	0.815922	4	1
chromosome separation	GO:0051304	84	0.0055194	0.106704	43	0.0554514	48	0.517297	1	0	1	0.320819	32	0.903274	0.997205	18	1	0.990321	13	1
Ras protein signal transduction	GO:0007265	379	0.00557857	0.107711	169	4.75674e-05	223	0.00436531	0.768149	40	1	0.00145318	165	0.0534728	0.00921022	158	0.15908	0.181393	108	0.831705
regulation of muscle organ development	GO:0048634	117	0.00559512	0.107894	57	0.0216213	67	0.317309	0.0726906	19	0.8122	0.18395	46	0.79094	0.0584778	49	0.44699	3.0313e-05	50	0.00278185
response to mineralocorticoid	GO:0051385	28	0.00561669	0.108173	17	0.0202215	19	0.304702	0.0792851	6	0.8389	0.218781	12	0.852103	0.109116	13	0.611131	0.123958	10	0.712088
negative regulation of mitotic cell cycle phase transition	GO:1901991	164	0.00565149	0.108706	76	0.000348901	100	0.0199818	0.963177	12	1	0.146378	64	0.716963	0.48254	57	0.967198	0.976891	31	1
regulation of heart growth	GO:0060420	59	0.0056824	0.109156	32	0.129291	33	0.775136	0.072113	11	0.810724	0.152582	25	0.727244	0.0299833	28	0.322574	0.000236148	28	0.0139097
2'-deoxyribonucleotide metabolic process	GO:0009394	30	0.00568922	0.109156	17	0.131476	17	0.777787	0.827412	2	1	0.512261	10	1	0.993394	4	1	0.534361	7	1
protein-DNA complex subunit organization	GO:0071824	235	0.0057431	0.110051	101	0.338842	112	0.959697	0.998598	13	1	0.204997	85	0.831448	0.946894	66	1	0.978999	44	1
negative regulation of proteolysis	GO:0045861	240	0.00577639	0.11055	105	0.0403833	126	0.438176	0.0520223	35	0.693634	0.112389	91	0.691705	0.0597874	92	0.450976	0.577435	58	1
regulation of steroid metabolic process	GO:0019218	94	0.00579724	0.110809	47	0.00793049	57	0.164635	8.84414e-05	24	0.0130807	0.00375692	46	0.106184	0.000721223	48	0.0241475	0.0587282	31	0.509802
cell migration involved in heart development	GO:0060973	17	0.00582085	0.111121	12	0.0521139	12	0.502191	0.119866	4	0.877441	0.219643	8	0.852103	0.0369958	10	0.357157	0.120158	7	0.704848
response to antineoplastic agent	GO:0097327	79	0.00584828	0.111505	41	0.0174617	48	0.277964	0.414991	10	1	0.0255445	37	0.335469	0.000786824	42	0.0253414	0.0207468	29	0.309104
regulation of epithelial cell apoptotic process	GO:1904035	58	0.00585938	0.111577	31	0.00830356	37	0.169566	0.201622	9	1	0.251159	23	0.896927	0.0594837	26	0.450161	0.183567	18	0.83342
positive regulation of STAT cascade	GO:1904894	46	0.00590067	0.112223	26	0.255082	25	0.921643	0.424032	6	1	0.478231	17	0.984685	0.151999	20	0.686722	0.405014	13	1
negative regulation of amine transport	GO:0051953	16	0.00591439	0.112344	11	0.00528085	13	0.127899	0.837298	1	1	0.057555	9	0.500826	0.128463	8	0.655554	0.168142	6	0.811622
regulation of cardiac conduction	GO:1903779	48	0.00594037	0.112697	28	0.17749	27	0.860521	0.502903	6	1	0.0070406	26	0.159608	0.0136711	25	0.205593	0.0591758	18	0.511555
regulation of transmembrane receptor protein serine/threonine kinase signaling pathway	GO:0090092	192	0.00596375	0.113	91	0.0225372	108	0.323288	0.00397213	35	0.179559	0.10595	78	0.672214	0.148547	76	0.682028	0.000607792	71	0.0286073
transmembrane receptor protein serine/threonine kinase signaling pathway	GO:0007178	284	0.00602605	0.114038	130	0.0828957	151	0.635788	0.00264543	49	0.140952	0.19762	110	0.822226	0.0733773	114	0.505348	0.00120924	98	0.0487344
embryonic placenta morphogenesis	GO:0060669	21	0.00607127	0.114752	14	0.0734117	14	0.599332	0.704224	2	1	0.180139	10	0.780498	0.0334384	12	0.339761	0.284332	7	0.879321
regulation of neurotransmitter levels	GO:0001505	268	0.00614925	0.116081	122	0.239062	137	0.920603	0.103002	38	0.877441	0.0282527	112	0.352908	0.0504192	109	0.416758	5.15564e-06	103	0.000660008
ventricular septum development	GO:0003281	68	0.00619485	0.116705	38	0.0205804	43	0.307676	0.000930219	18	0.0691266	0.00146057	38	0.0536154	0.0120259	35	0.189651	0.0106379	28	0.210737
learning	GO:0007612	123	0.0061976	0.116705	62	0.0781071	69	0.615563	0.0815182	20	0.845974	0.458163	46	0.966392	0.297833	48	0.889547	0.00589253	46	0.145489
lung development	GO:0030324	148	0.00621608	0.116791	72	0.00556338	88	0.132316	0.00323884	29	0.160036	0.000331366	74	0.0197146	6.91182e-05	76	0.00363085	0.055071	48	0.499178
purine ribonucleotide catabolic process	GO:0009154	27	0.00621753	0.116791	17	0.433128	14	0.959697	0.366969	4	1	0.0608521	14	0.515398	0.206909	12	0.789195	0.132736	10	0.735041
transmembrane transport	GO:0055085	1146	0.00623466	0.116969	463	3.26046e-05	613	0.0032045	0.000202949	168	0.0246716	1.17664e-07	480	2.38999e-05	2.95052e-10	492	1.00332e-07	0.000656727	338	0.0302253
leukocyte cell-cell adhesion	GO:0007159	211	0.00628234	0.117719	96	0.0269437	116	0.357242	0.208972	28	1	0.00359077	94	0.102823	1.09726e-05	104	0.00083998	0.149763	61	0.77452
negative regulation of cardiocyte differentiation	GO:1905208	19	0.0063949	0.11968	13	0.0618866	13	0.547503	0.16738	4	0.998383	0.199651	9	0.825146	0.0361354	11	0.354317	0.034997	9	0.407603
nervous system process	GO:0050877	679	0.00647181	0.12038	290	0.000188125	376	0.0125697	0.0196355	96	0.428573	3.91322e-05	293	0.00389634	7.01366e-05	289	0.00367169	0.00173007	211	0.0629018
positive regulation of protein serine/threonine kinase activity	GO:0071902	266	0.00646969	0.12038	120	0.0427173	143	0.450662	0.278447	34	1	0.0293313	110	0.358902	0.000206409	122	0.00874107	0.0106071	86	0.210677
alpha-beta T cell differentiation	GO:0046632	69	0.00645634	0.12038	37	0.00483319	45	0.122307	0.05171	13	0.692558	0.00954562	35	0.193118	0.00416529	36	0.0926337	0.568942	18	1
regulation of cell communication by electrical coupling	GO:0010649	12	0.00645432	0.12038	9	0.295272	7	0.955635	1	0	1	0.379905	5	0.903274	0.0638018	7	0.467919	0.333298	4	0.92699
signal transduction by p53 class mediator	GO:0072331	206	0.00646885	0.12038	93	0.0886646	108	0.656006	0.78608	20	1	0.733706	68	1	0.682615	68	1	0.449189	53	1
negative regulation of cell size	GO:0045792	10	0.00648382	0.120457	8	0.1335	7	0.781607	1	0	1	0.912416	2	1	0.469247	4	0.957987	0.482327	3	1
cell activation	GO:0001775	957	0.00650114	0.120631	387	0.0161694	489	0.264013	0.376238	111	1	0.0546572	358	0.490659	0.000161387	382	0.00718882	0.149932	256	0.77452
stem cell development	GO:0048864	71	0.00659514	0.122227	38	0.0879109	41	0.654563	0.0349481	14	0.565179	0.175262	30	0.770102	0.0258637	34	0.296916	0.000595213	32	0.0281598
regulation of leukocyte cell-cell adhesion	GO:1903037	190	0.00661905	0.122508	87	0.00889691	108	0.177395	0.17149	26	1	0.00659376	84	0.155124	4.00765e-05	93	0.00236852	0.0893863	57	0.60578
regulation of calcium ion transport	GO:0051924	176	0.00664247	0.122508	81	0.00519189	101	0.127287	0.253532	23	1	0.0270584	74	0.347268	0.0132047	75	0.200558	5.22908e-05	68	0.00417067
regulation of synaptic plasticity	GO:0048167	148	0.00663454	0.122508	72	0.0357974	84	0.411887	0.13719	22	0.897418	0.206398	59	0.832357	0.14549	60	0.678419	0.0118504	52	0.226318
glomerular filtration	GO:0003094	13	0.00663228	0.122508	10	0.28199	8	0.937795	0.472276	2	1	0.55998	5	1	0.556668	5	1	0.727575	3	1
error-prone translesion synthesis	GO:0042276	20	0.00670561	0.123523	13	0.0022461	16	0.070117	1	0	1	0.348843	8	0.903274	0.689541	6	1	0.971625	2	1
DNA replication, synthesis of RNA primer	GO:0006269	5	0.00676198	0.124411	5	0.78757	2	1	1	0	1	0.238529	3	0.88321	0.230925	3	0.831639	1	0	1
glomerulus vasculature development	GO:0072012	17	0.00679193	0.124811	12	0.0182925	13	0.286401	0.121835	4	0.877441	0.0140548	11	0.2425	0.0405014	10	0.373887	0.126921	7	0.717443
regulation of response to external stimulus	GO:0032101	520	0.00683696	0.125487	218	0.210986	257	0.909963	0.0150428	75	0.371413	0.129043	194	0.704242	0.0175635	202	0.240397	0.00124325	162	0.0498411
regulation of cell cycle G2/M phase transition	GO:1902749	164	0.00686169	0.125789	77	0.00184076	98	0.0627342	0.996953	9	1	0.00151278	77	0.0547403	0.050677	68	0.417756	0.984259	31	1
choline catabolic process	GO:0042426	5	0.00687793	0.125936	5	0.168858	4	0.850673	0.455266	1	1	0.0583645	4	0.504325	0.579486	2	1	0.112937	3	0.682489
embryonic placenta development	GO:0001892	74	0.00693653	0.126856	39	0.0243783	45	0.339159	0.345524	10	1	0.00466452	38	0.12294	0.000871709	40	0.0273538	0.199885	23	0.852779
mesenchymal cell development	GO:0014031	73	0.00698639	0.127615	39	0.0604592	43	0.541802	0.00425283	17	0.185107	0.0753136	33	0.57615	0.00762376	37	0.14001	0.000209612	34	0.0126716
response to steroid hormone	GO:0048545	316	0.00701557	0.127953	139	0.0217793	170	0.317802	0.00926728	50	0.289713	0.00333123	135	0.0977802	2.27016e-06	149	0.000220278	0.0161969	98	0.272044
positive regulation of cellular biosynthetic process	GO:0031328	1554	0.00702168	0.127953	623	0.204677	764	0.905532	0.98774	151	1	0.24249	563	0.887362	0.156726	562	0.693253	0.0256317	431	0.34678
regulated exocytosis	GO:0045055	613	0.00703199	0.127987	253	0.126956	306	0.768315	0.184783	76	1	0.0989379	229	0.65678	0.00987544	238	0.165776	0.00543352	182	0.140732
regulation of cellular component size	GO:0032535	328	0.00706839	0.128496	146	0.00619073	182	0.140618	0.12386	45	0.877441	0.00270559	142	0.0836043	0.000845517	144	0.0268906	0.0383014	100	0.427867
negative regulation of gene expression	GO:0010629	1524	0.00722976	0.131273	601	0.128236	744	0.773069	0.60747	169	1	0.978055	495	1	0.873219	503	1	0.322435	391	0.912832
cellular protein modification process	GO:0006464	3420	0.00728265	0.131674	1327	0.043384	1685	0.454744	0.985861	353	1	0.624158	1198	1	0.0143093	1244	0.212853	0.37065	881	0.970853
protein modification process	GO:0036211	3420	0.00728265	0.131674	1327	0.043384	1685	0.454744	0.985861	353	1	0.624158	1198	1	0.0143093	1244	0.212853	0.37065	881	0.970853
alpha-beta T cell activation	GO:0046631	88	0.00729506	0.131674	45	0.00652675	55	0.144099	0.0423207	16	0.614155	0.0260049	41	0.338887	0.0364265	40	0.354809	0.197923	27	0.84768
tumor necrosis factor production	GO:0032640	88	0.0072843	0.131674	44	0.0800569	49	0.626714	0.411619	11	1	0.344409	33	0.903274	0.48172	31	0.966685	0.102686	28	0.650176
negative regulation of morphogenesis of an epithelium	GO:1905331	15	0.00728994	0.131674	11	0.140255	10	0.793819	0.0913016	4	0.877441	0.859549	4	1	0.856183	4	1	0.191014	6	0.841499
wound healing, spreading of cells	GO:0044319	26	0.00732974	0.131831	17	0.160991	16	0.838356	0.379038	4	1	0.673597	9	1	0.510551	10	0.987021	0.753573	6	1
epiboly involved in wound healing	GO:0090505	26	0.00732974	0.131831	17	0.160991	16	0.838356	0.379038	4	1	0.673597	9	1	0.510551	10	0.987021	0.753573	6	1
establishment of chromosome localization	GO:0051303	67	0.00732463	0.131831	35	0.0220746	41	0.320576	0.999666	1	1	0.115255	29	0.693992	0.848742	20	1	0.972466	11	1
regulation of prostatic bud formation	GO:0060685	5	0.00734214	0.131899	5	0.173506	4	0.856357	0.100461	2	0.877441	0.589335	2	1	0.242859	3	0.843602	0.113658	3	0.684705
cholesterol storage	GO:0010878	16	0.00735864	0.132039	11	0.0224814	12	0.322792	0.251468	3	1	0.0588008	9	0.507232	0.0523085	9	0.427275	0.581809	4	1
lung alveolus development	GO:0048286	36	0.00736985	0.132085	22	0.185304	21	0.877488	0.252451	6	1	0.721196	12	1	0.71412	12	1	0.374015	11	0.975809
development of primary male sexual characteristics	GO:0046546	109	0.00743733	0.133138	54	0.00366393	67	0.099899	0.613921	12	1	0.0261948	49	0.340779	0.0340797	48	0.343405	0.0583468	36	0.509433
cellular response to caffeine	GO:0071313	9	0.00749249	0.133811	8	0.0227343	8	0.325503	0.0910627	3	0.877441	0.231012	5	0.869605	0.0817379	6	0.535108	0.0813854	5	0.586745
lymphocyte migration	GO:0072676	53	0.00748745	0.133811	29	0.0926909	31	0.668269	0.406112	7	1	0.434226	20	0.941544	0.21607	22	0.802831	0.0702446	19	0.54681
negative regulation of blood vessel diameter	GO:0097756	55	0.00751395	0.13388	30	0.229413	30	0.920603	0.172123	9	1	0.0303937	27	0.364396	0.0138229	28	0.20767	0.100004	19	0.637963
microvillus assembly	GO:0030033	15	0.00750674	0.13388	11	0.0529092	11	0.505341	0.547975	2	1	0.00419966	11	0.113767	0.0538271	9	0.432491	0.940611	2	1
negative regulation of cell cycle	GO:0045786	508	0.00754132	0.134211	214	0.000109159	285	0.0081918	0.753472	53	1	0.0169203	202	0.273155	0.578318	175	1	0.79292	122	1
multicellular organismal response to stress	GO:0033555	50	0.00758143	0.134767	28	0.0405344	31	0.438575	0.117718	9	0.877441	0.0935546	23	0.642336	0.0493557	24	0.412529	0.0803921	18	0.583186
phosphatidylinositol phosphorylation	GO:0046854	90	0.00778592	0.137784	46	0.108354	50	0.718381	0.35819	12	1	0.306429	35	0.903274	0.000180564	49	0.00790421	0.119733	29	0.703165
response to metal ion	GO:0010038	281	0.00778732	0.137784	123	0.0156545	152	0.258863	0.222092	36	1	0.0434851	112	0.447408	0.0218775	113	0.271253	0.00797375	89	0.176943
T cell migration	GO:0072678	32	0.0077733	0.137784	19	0.221622	18	0.918048	0.291243	5	1	0.459046	12	0.967235	0.0546168	16	0.43476	0.0894315	12	0.60578
regulation of organelle organization	GO:0033043	1118	0.00776861	0.137784	456	0.00210046	585	0.0678876	0.88395	116	1	0.0729851	419	0.566406	0.166162	407	0.713247	0.742655	279	1
interleukin-21-mediated signaling pathway	GO:0038114	5	0.00784411	0.138307	5	0.0283778	5	0.366985	0.452987	1	1	0.251495	3	0.896927	0.583432	2	1	0.0186584	4	0.290691
response to interleukin-21	GO:0098756	5	0.00784411	0.138307	5	0.0283778	5	0.366985	0.452987	1	1	0.251495	3	0.896927	0.583432	2	1	0.0186584	4	0.290691
cellular response to interleukin-21	GO:0098757	5	0.00784411	0.138307	5	0.0283778	5	0.366985	0.452987	1	1	0.251495	3	0.896927	0.583432	2	1	0.0186584	4	0.290691
phospholipase C-activating G protein-coupled receptor signaling pathway	GO:0007200	55	0.007914	0.139378	29	0.360075	28	0.959697	0.738475	5	1	0.0384723	26	0.415664	0.0316711	26	0.331828	0.0390909	20	0.431834
vasoconstriction	GO:0042310	51	0.00792435	0.139399	28	0.218516	28	0.915532	0.219958	8	1	0.0182311	26	0.283814	0.0158149	26	0.225196	0.144275	17	0.761039
epithelial cell differentiation involved in kidney development	GO:0035850	32	0.00798652	0.140331	20	0.0509217	21	0.495048	0.545185	4	1	0.00805174	19	0.174325	0.0871774	16	0.551063	0.0692255	13	0.542139
regulation of response to wounding	GO:1903034	111	0.00802278	0.140805	53	0.0890379	60	0.65703	0.17022	16	1	0.327554	41	0.903274	0.0867738	45	0.54988	0.00589137	40	0.145489
regulation of tumor necrosis factor production	GO:0032680	86	0.00804317	0.141001	43	0.11666	47	0.737734	0.381993	11	1	0.288239	33	0.903274	0.511242	30	0.98792	0.122841	27	0.71073
embryonic process involved in female pregnancy	GO:0060136	5	0.00806303	0.141186	5	0.0295718	5	0.375018	0.457036	1	1	0.063511	4	0.524388	0.061706	4	0.459227	0.785487	1	1
forebrain development	GO:0030900	295	0.00811098	0.141863	134	0.00382356	167	0.103094	0.130807	41	0.877441	1.75262e-05	141	0.0020538	0.000799009	132	0.0256795	0.117553	87	0.696968
negative regulation of peptide hormone secretion	GO:0090278	36	0.00819431	0.143156	21	0.0180984	24	0.284238	0.0475819	8	0.660769	0.652716	12	1	0.633215	12	1	0.109188	13	0.670193
keratan sulfate biosynthetic process	GO:0018146	21	0.00820416	0.143164	14	0.899321	8	1	0.00750169	7	0.256811	0.535517	8	1	0.351783	9	0.889547	0.172584	8	0.81956
DNA damage response, signal transduction by p53 class mediator	GO:0030330	100	0.0082473	0.143752	49	0.12592	54	0.765403	0.805187	9	1	0.704386	33	1	0.669638	33	1	0.737399	23	1
positive regulation of cardiac epithelial to mesenchymal transition	GO:0062043	8	0.00829798	0.14447	7	0.00337619	8	0.0952857	7.03554e-05	6	0.0114021	0.00458315	7	0.121637	0.0301479	6	0.32366	0.000647145	7	0.0298746
negative regulation of glucocorticoid metabolic process	GO:0031944	5	0.00832706	0.144481	5	0.499737	3	0.959697	1	0	1	0.61699	2	1	0.272403	3	0.87653	0.409129	2	1
negative regulation of glucocorticoid biosynthetic process	GO:0031947	5	0.00832706	0.144481	5	0.499737	3	0.959697	1	0	1	0.61699	2	1	0.272403	3	0.87653	0.409129	2	1
negative regulation of steroid hormone biosynthetic process	GO:0090032	5	0.00832706	0.144481	5	0.499737	3	0.959697	1	0	1	0.61699	2	1	0.272403	3	0.87653	0.409129	2	1
positive regulation of MAP kinase activity	GO:0043406	210	0.00843146	0.146126	97	0.12123	111	0.751351	0.181833	29	1	0.040672	88	0.429977	0.000118511	101	0.00562307	0.00795878	71	0.176943
regulation of cardiac muscle tissue development	GO:0055024	72	0.00844828	0.146251	37	0.104794	40	0.709528	0.11706	12	0.877441	0.201535	29	0.827835	0.00930964	35	0.160615	0.00180423	30	0.0649777
meiotic chromosome segregation	GO:0045132	70	0.0085044	0.147056	36	0.160259	38	0.836662	1	0	1	0.686492	23	1	0.994138	15	1	0.998848	8	1
chloride transmembrane transport	GO:1902476	52	0.00853982	0.147167	29	0.140492	30	0.793819	0.874694	4	1	0.662228	18	1	0.0537688	25	0.432419	0.0762298	19	0.568143
positive regulation of macromolecule biosynthetic process	GO:0010557	1492	0.00853095	0.147167	599	0.302893	729	0.959697	0.996193	140	1	0.351953	536	0.903274	0.308061	532	0.889547	0.0665042	408	0.530448
negative regulation of nucleobase-containing compound metabolic process	GO:0045934	1203	0.00852929	0.147167	488	0.358776	587	0.959697	0.970981	118	1	0.756513	417	1	0.783171	411	1	0.474954	311	1
membrane depolarization	GO:0051899	71	0.00855922	0.147335	38	0.0277704	43	0.363448	0.0683863	13	0.792844	1.88303e-05	43	0.00215685	0.00146156	38	0.0420101	0.0105744	28	0.21051
radial glia guided migration of Purkinje cell	GO:0021942	5	0.00858193	0.147559	5	0.161176	4	0.838356	0.108546	2	0.877441	0.23885	3	0.88321	0.570482	2	1	0.386538	2	0.986534
exocytosis	GO:0006887	712	0.00859346	0.147591	291	0.121285	355	0.751385	0.463838	81	1	0.131227	263	0.704242	0.0166491	272	0.231476	0.0118404	206	0.226318
protein localization to cell periphery	GO:1990778	267	0.00860523	0.147626	119	0.107198	139	0.715371	0.715032	28	1	0.0141951	112	0.244073	0.0738772	105	0.506896	0.0140497	85	0.252994
positive regulation of JAK-STAT cascade	GO:0046427	45	0.00863504	0.147971	25	0.299528	24	0.959697	0.399433	6	1	0.428687	17	0.935738	0.122451	20	0.644159	0.496965	12	1
negative regulation of cellular biosynthetic process	GO:0031327	1269	0.00866463	0.148311	512	0.371437	617	0.959697	0.987969	121	1	0.86776	432	1	0.879956	426	1	0.209626	338	0.866371
SA node cell action potential	GO:0086015	9	0.0087678	0.149741	8	0.0256324	8	0.347834	0.0195306	4	0.428573	0.0218973	7	0.311761	0.0226262	7	0.276951	0.00367734	7	0.109255
SA node cell to atrial cardiac muscle cell signaling	GO:0086018	9	0.0087678	0.149741	8	0.0256324	8	0.347834	0.0195306	4	0.428573	0.0218973	7	0.311761	0.0226262	7	0.276951	0.00367734	7	0.109255
membrane repolarization during action potential	GO:0086011	24	0.00880695	0.150241	15	0.500492	12	0.959697	0.126726	5	0.877441	0.195183	11	0.817322	0.0948544	12	0.574558	0.409197	7	1
regulation of cell-substrate adhesion	GO:0010810	171	0.00890943	0.151819	82	5.03253e-06	113	0.000703354	0.148947	25	0.940735	0.00504957	79	0.129941	0.00419245	79	0.0931017	0.151146	52	0.776125
negative regulation of protein metabolic process	GO:0051248	889	0.00897771	0.152812	359	0.00702752	459	0.152721	0.230061	107	1	0.292536	318	0.903274	0.00379315	343	0.0859893	0.124632	239	0.712088
skeletal muscle contraction	GO:0003009	40	0.00900769	0.152875	22	0.000724207	29	0.033432	0.945492	2	1	0.0238465	20	0.324367	0.218213	16	0.808825	0.157233	13	0.787149
sensory perception of smell	GO:0007608	16	0.00900564	0.152875	11	0.0723471	11	0.595428	0.851003	1	1	0.0218786	10	0.311761	0.291054	7	0.889547	0.192118	6	0.842707
cell fate determination	GO:0001709	25	0.00901152	0.152875	16	0.0472521	17	0.478935	0.339923	4	1	0.0376157	14	0.409898	0.42733	10	0.915678	0.0475388	11	0.471489
hematopoietic or lymphoid organ development	GO:0048534	650	0.00910614	0.154308	273	0.0300575	338	0.378114	0.842823	67	1	0.173691	243	0.766535	0.00324058	262	0.0772567	0.0790899	184	0.580874
calcium ion-regulated exocytosis of neurotransmitter	GO:0048791	11	0.00913344	0.154599	9	0.0416792	9	0.444677	0.413554	2	1	0.00470442	9	0.123564	0.0878757	7	0.552724	0.0033867	8	0.104018
sodium ion homeostasis	GO:0055078	28	0.00916433	0.154949	17	0.128224	17	0.773069	0.090399	6	0.877441	0.409186	11	0.913474	0.254528	12	0.858228	0.00478458	14	0.129707
skin epidermis development	GO:0098773	69	0.00922405	0.155786	37	0.458559	35	0.959697	0.0553529	13	0.714954	0.471957	26	0.980205	0.196604	29	0.773367	0.0296815	26	0.374932
protein targeting to ER	GO:0045047	113	0.0092392	0.155869	43	0.155206	49	0.82355	4.55574e-13	39	1.73505e-09	0.99992	14	1	0.999959	12	1	0.000543408	36	0.0265329
central nervous system development	GO:0007417	765	0.00930963	0.156151	322	0.000202309	419	0.0133999	0.00821653	110	0.268606	4.89542e-07	335	8.67173e-05	1.96806e-05	325	0.00138803	0.0367622	221	0.417626
neuron recognition	GO:0008038	39	0.00929046	0.156151	23	0.0204827	26	0.307291	0.170301	7	1	0.0776126	19	0.585612	0.018127	21	0.243516	0.036279	16	0.414471
regulation of cardiac muscle cell differentiation	GO:2000725	33	0.00929993	0.156151	19	0.0747225	20	0.603859	0.515639	4	1	0.202412	14	0.827835	0.104979	15	0.603956	0.28115	10	0.879321
negative regulation of protein complex assembly	GO:0031333	124	0.00930211	0.156151	60	0.0185652	72	0.289777	0.25568	17	1	0.0276873	55	0.350338	0.370249	46	0.889547	0.0663217	40	0.530086
regulation of morphogenesis of a branching structure	GO:0060688	43	0.00931738	0.156151	24	0.0758238	26	0.608164	0.00236702	12	0.132571	0.349054	17	0.903274	0.576462	15	1	0.0655972	16	0.529294
positive regulation of mitotic nuclear division	GO:0045840	40	0.00931732	0.156151	23	0.601158	19	1	0.854607	3	1	0.455836	15	0.964479	0.567499	14	1	0.850704	8	1
entry into host cell	GO:0030260	100	0.0094525	0.157721	49	0.182148	53	0.872319	0.714076	10	1	0.64296	34	1	0.164836	40	0.710664	0.322887	28	0.912832
entry into host	GO:0044409	100	0.0094525	0.157721	49	0.182148	53	0.872319	0.714076	10	1	0.64296	34	1	0.164836	40	0.710664	0.322887	28	0.912832
entry into cell of other organism involved in symbiotic interaction	GO:0051806	100	0.0094525	0.157721	49	0.182148	53	0.872319	0.714076	10	1	0.64296	34	1	0.164836	40	0.710664	0.322887	28	0.912832
entry into other organism involved in symbiotic interaction	GO:0051828	100	0.0094525	0.157721	49	0.182148	53	0.872319	0.714076	10	1	0.64296	34	1	0.164836	40	0.710664	0.322887	28	0.912832
positive regulation of striated muscle cell differentiation	GO:0051155	44	0.00947003	0.157841	24	0.0758908	26	0.608164	0.0522073	9	0.694968	0.087739	20	0.624879	0.208711	18	0.791358	0.187509	14	0.836151
negative regulation of biosynthetic process	GO:0009890	1291	0.00949632	0.158106	519	0.413794	625	0.959697	0.980996	125	1	0.891567	437	1	0.888722	432	1	0.175069	345	0.824164
mammary gland development	GO:0030879	119	0.00957847	0.159145	58	0.0740771	66	0.60281	0.0893807	19	0.877441	0.0289237	53	0.35678	0.000523285	60	0.018893	0.226592	35	0.876532
phospholipid metabolic process	GO:0006644	391	0.00957965	0.159145	167	0.0306465	206	0.382053	0.0194369	58	0.428573	0.118742	149	0.700047	0.00304092	162	0.0731839	0.284383	105	0.879321
regulation of glutamate receptor signaling pathway	GO:1900449	37	0.00962109	0.15966	22	0.247964	21	0.921643	0.000728261	12	0.0564361	0.389345	15	0.903274	0.380976	15	0.889547	0.0234089	16	0.330501
negative regulation of cell-substrate adhesion	GO:0010812	49	0.00967018	0.1603	28	0.00019796	37	0.0131691	0.373214	7	1	0.157859	22	0.731237	0.054897	24	0.435597	0.154555	17	0.782503
male gonad development	GO:0008584	108	0.00969778	0.160583	53	0.00463053	66	0.11828	0.598793	12	1	0.0335218	48	0.386476	0.04313	47	0.386269	0.0504682	36	0.483542
feeding behavior	GO:0007631	64	0.0098154	0.162178	32	0.225725	33	0.920603	0.847492	5	1	0.486248	22	0.990705	0.440846	22	0.929508	0.487839	16	1
establishment of protein localization to endoplasmic reticulum	GO:0072599	117	0.00981031	0.162178	45	0.123596	52	0.757556	2.18092e-12	39	6.64482e-09	0.999821	16	1	0.999732	15	1	0.00079377	37	0.0354613
negative regulation of potassium ion transmembrane transporter activity	GO:1901017	16	0.00983985	0.162405	11	0.33336	9	0.959697	0.854444	1	1	0.5117	6	1	0.299584	7	0.889547	0.941089	2	1
negative regulation of neuron projection development	GO:0010977	135	0.00989245	0.163097	65	0.0130517	79	0.231836	0.0227683	24	0.460046	0.000677973	67	0.0323769	0.00014156	69	0.00652738	0.00640626	49	0.152967
positive regulation of cell projection organization	GO:0031346	325	0.00996626	0.164136	147	0.000384511	190	0.0213783	0.34151	41	1	0.00350695	142	0.101183	0.00016844	149	0.00745934	0.0836555	98	0.594595
negative regulation of response to extracellular stimulus	GO:0032105	9	0.0100141	0.164569	7	0.0105797	8	0.201465	0.64115	1	1	0.145883	5	0.716963	0.135075	5	0.665551	0.912957	1	1
negative regulation of response to nutrient levels	GO:0032108	9	0.0100141	0.164569	7	0.0105797	8	0.201465	0.64115	1	1	0.145883	5	0.716963	0.135075	5	0.665551	0.912957	1	1
positive regulation of cartilage development	GO:0061036	28	0.0100621	0.164824	17	0.498502	14	0.959697	0.0920295	6	0.877441	0.265897	12	0.903274	0.390037	11	0.889547	0.0804479	11	0.583186
cerebellar granular layer formation	GO:0021684	5	0.0100605	0.164824	5	0.191546	4	0.883443	0.111418	2	0.877441	0.905461	1	1	0.619154	2	1	0.0220336	4	0.320806
cerebellar granule cell differentiation	GO:0021707	5	0.0100605	0.164824	5	0.191546	4	0.883443	0.111418	2	0.877441	0.905461	1	1	0.619154	2	1	0.0220336	4	0.320806
spindle organization	GO:0007051	162	0.0101045	0.16534	75	0.015588	92	0.258117	0.999868	6	1	0.0851489	66	0.616679	0.558465	56	1	0.999858	23	1
regulation of smooth muscle cell migration	GO:0014910	53	0.0101393	0.165732	29	0.0281396	33	0.365915	0.0398568	11	0.60356	0.312588	21	0.903274	0.0261694	26	0.299073	0.041578	20	0.439117
cerebellar cortex morphogenesis	GO:0021696	25	0.0101728	0.166029	16	0.103584	16	0.703995	0.00577041	8	0.215672	0.285842	11	0.903274	0.0810554	13	0.534204	0.0453302	11	0.460066
chromosome localization	GO:0050000	68	0.0101793	0.166029	35	0.0308156	41	0.382279	0.999709	1	1	0.137521	29	0.711207	0.87033	20	1	0.976919	11	1
formation of primary germ layer	GO:0001704	95	0.0102245	0.166589	49	0.0291026	57	0.371938	0.0945122	16	0.877441	0.238659	39	0.88321	0.0571976	43	0.444141	0.42673	27	1
neural crest cell migration	GO:0001755	47	0.0102754	0.167239	26	0.209001	26	0.909895	0.0164554	11	0.388783	0.291275	19	0.903274	0.0185737	24	0.246489	0.00433049	21	0.122489
protein localization to endoplasmic reticulum	GO:0070972	140	0.0102883	0.16727	55	0.0910493	65	0.665569	3.65003e-11	42	9.26743e-08	0.999356	24	1	0.996225	25	1	0.00118406	44	0.0479783
energy homeostasis	GO:0097009	33	0.0103682	0.16839	20	0.220188	19	0.917053	0.916526	2	1	0.575065	12	1	0.565921	12	1	0.0809874	13	0.585554
regulation of blood volume by renin-angiotensin	GO:0002016	4	0.0103826	0.168443	4	0.0349693	4	0.407234	1	0	1	0.090772	3	0.63578	0.346906	2	0.889547	1	0	1
detection of muscle stretch	GO:0035995	4	0.0104537	0.169416	4	0.0392284	4	0.431916	1	0	1	0.779481	1	1	0.352137	2	0.889547	1	0	1
embryonic camera-type eye development	GO:0031076	28	0.0105267	0.170362	18	0.183343	17	0.874467	0.45914	4	1	0.350274	12	0.903274	0.22184	13	0.813753	0.130982	11	0.729473
ribonucleotide catabolic process	GO:0009261	28	0.0105344	0.170362	17	0.51003	14	0.959697	0.395578	4	1	0.0844439	14	0.614042	0.255995	12	0.85823	0.163018	10	0.80085
response to inorganic substance	GO:0010035	435	0.0105991	0.171227	182	0.0090969	231	0.180222	0.229538	54	1	0.0143062	173	0.244675	0.00172851	178	0.047754	0.00366531	134	0.109255
negative regulation of muscle cell differentiation	GO:0051148	48	0.0106326	0.171247	26	0.144277	27	0.799719	0.170383	8	1	0.0758775	22	0.57767	0.00378579	26	0.0859505	0.0415472	18	0.439117
cell adhesion involved in heart morphogenesis	GO:0061343	5	0.0106341	0.171247	5	0.191472	4	0.883443	0.000963813	4	0.0709311	0.00737577	5	0.164084	0.00729551	5	0.136603	0.00162271	5	0.0602093
regulation of actin cytoskeleton organization	GO:0032956	294	0.0106279	0.171247	131	0.000330647	172	0.0191524	0.0598979	43	0.743841	0.126782	115	0.704242	0.102756	115	0.60093	0.0928482	87	0.616918
positive regulation of cellular component organization	GO:0051130	1043	0.0106534	0.171376	429	0.00109087	553	0.0447933	0.329039	125	1	0.0576406	396	0.501197	0.00638686	406	0.124104	0.0109219	303	0.21469
negative regulation of ion transport	GO:0043271	111	0.010711	0.172121	53	0.00812855	66	0.166887	0.720082	11	1	0.175205	44	0.770102	0.0763554	46	0.516735	0.00421584	41	0.120194
lymphocyte activation	GO:0046649	435	0.0107952	0.173293	185	0.0319413	229	0.388653	0.821467	44	1	0.121897	166	0.704133	0.00215602	181	0.0559537	0.375722	115	0.977749
regulation of epithelial to mesenchymal transition	GO:0010717	75	0.0108547	0.173923	39	0.0335771	45	0.398686	0.00026909	20	0.0297052	0.0124021	37	0.225457	0.0552803	34	0.437249	0.00666004	30	0.156815
DNA ligation involved in DNA repair	GO:0051103	9	0.0108573	0.173923	7	0.00104748	9	0.0435225	0.643659	1	1	0.00901098	7	0.185755	0.14074	5	0.670333	0.380541	3	0.981739
myoblast differentiation	GO:0045445	68	0.0108955	0.174352	35	0.0535245	40	0.508666	0.0796906	12	0.839562	0.138557	29	0.711408	0.181956	28	0.745673	0.0289899	25	0.36859
pattern specification process	GO:0007389	310	0.0109523	0.175075	138	0.13343	161	0.781499	0.0087983	50	0.279819	0.0359028	127	0.398066	0.0273373	127	0.305041	0.000361466	108	0.0195964
positive regulation of NIK/NF-kappaB signaling	GO:1901224	50	0.0109818	0.175364	26	0.374979	25	0.959697	0.29787	7	1	0.555165	17	1	0.0759089	22	0.51509	0.703126	11	1
metanephric glomerulus development	GO:0072224	10	0.0110223	0.175826	8	0.160594	7	0.838124	0.71789	1	1	0.284441	5	0.903274	0.280407	5	0.888646	0.529218	3	1
smooth muscle cell migration	GO:0014909	60	0.0110631	0.176293	32	0.026195	37	0.352522	0.0414163	12	0.611911	0.482689	22	0.988743	0.0769795	27	0.519126	0.0128009	24	0.239274
positive regulation of epithelial to mesenchymal transition involved in endocardial cushion formation	GO:1905007	5	0.0111148	0.176912	5	0.0335333	5	0.398683	0.00102602	4	0.0744305	0.00773636	5	0.16932	0.00772015	5	0.14001	0.00176268	5	0.0639351
embryonic pattern specification	GO:0009880	46	0.0111303	0.176912	26	0.276002	25	0.934297	0.0391317	10	0.601624	0.393809	18	0.903274	0.734393	15	1	0.0206822	19	0.308895
negative regulation of chromosome organization	GO:2001251	129	0.0111368	0.176912	61	0.0812753	70	0.630422	0.997669	6	1	0.402954	47	0.907137	0.936697	37	1	0.995385	21	1
positive regulation of metanephros development	GO:0072216	9	0.0111859	0.177321	7	0.182946	6	0.873939	0.645246	1	1	0.145175	5	0.716963	0.0381788	6	0.363283	0.148209	4	0.771675
modification of postsynaptic actin cytoskeleton	GO:0098885	11	0.0111785	0.177321	8	0.176314	7	0.85875	0.721099	1	1	0.112464	6	0.691705	0.735237	3	1	0.248892	4	0.879321
negative regulation of SMAD protein complex assembly	GO:0010991	5	0.0112198	0.177674	5	0.503236	3	0.959697	0.471873	1	1	0.270843	3	0.903274	0.901481	1	1	0.420148	2	1
regulation of ubiquitin-protein transferase activity	GO:0051438	50	0.0112559	0.178061	26	0.00896795	32	0.178352	0.318816	7	1	0.138861	21	0.711408	0.501001	17	0.980441	0.583002	12	1
regulation of postsynaptic membrane potential	GO:0060078	106	0.0112739	0.17816	53	0.00538109	66	0.129708	0.173502	16	1	0.533423	39	1	0.804	35	1	0.0146193	39	0.256867
dentate gyrus development	GO:0021542	10	0.0113404	0.179025	8	0.0103269	9	0.198136	0.108194	3	0.877441	0.296332	5	0.903274	0.294107	5	0.889547	0.538697	3	1
regulation of secretion by cell	GO:1903530	507	0.011364	0.179212	213	0.000217462	283	0.0141573	0.0266289	72	0.487258	0.000645186	214	0.0315024	0.000831788	211	0.0265649	0.000220592	165	0.0131784
cellular localization	GO:0051641	2566	0.0114017	0.179459	994	0.00340403	1284	0.095677	0.399582	294	1	0.0410018	934	0.431611	0.017138	930	0.23651	0.0304209	687	0.380919
plasma membrane organization	GO:0007009	76	0.011415	0.179459	40	0.0591991	45	0.535534	0.552513	9	1	0.202943	32	0.827835	0.036272	36	0.354317	0.297142	23	0.879321
female meiotic nuclear division	GO:0007143	26	0.0114052	0.179459	16	0.230234	15	0.920603	1	0	1	0.309064	11	0.903274	0.757265	8	1	0.995965	2	1
biomineral tissue development	GO:0031214	106	0.0114353	0.179594	52	0.567572	51	0.998429	0.15688	16	0.96203	0.609953	37	1	0.582004	37	1	0.0410578	36	0.4385
cellular response to stress	GO:0033554	1697	0.0114944	0.180225	666	0.00180965	867	0.0620675	0.998164	157	1	0.00534611	642	0.135512	0.000965262	644	0.0296468	0.909739	408	1
regulation of the force of heart contraction	GO:0002026	26	0.0114992	0.180225	16	0.118685	16	0.744357	0.580941	3	1	0.436861	10	0.943589	0.0140155	15	0.209943	0.0476577	11	0.471746
regulation of amine transport	GO:0051952	56	0.0115337	0.18058	29	0.14669	31	0.805211	0.883332	4	1	0.013271	28	0.233184	0.0389828	26	0.368599	0.217065	17	0.876532
cardiac muscle cell proliferation	GO:0060038	45	0.0115482	0.180621	26	0.189555	26	0.880598	0.0874708	9	0.877441	0.203346	20	0.827835	0.201151	20	0.781921	0.00470298	21	0.128858
glycerophospholipid metabolic process	GO:0006650	310	0.0115824	0.18097	134	0.0507639	163	0.49383	0.034028	46	0.558001	0.0507077	123	0.478316	0.00141514	133	0.0408301	0.46575	80	1
calcium ion transport	GO:0006816	301	0.0116671	0.18193	133	0.00621988	167	0.140618	0.289767	38	1	0.00622024	128	0.150173	0.00584585	127	0.118735	0.000416775	104	0.0217437
gonad development	GO:0008406	171	0.0116796	0.18193	79	0.0214249	96	0.317309	0.770094	17	1	0.0199539	74	0.299459	0.0627243	70	0.463181	0.170441	50	0.816253
vasculogenesis	GO:0001570	65	0.0116788	0.18193	35	0.364237	34	0.959697	0.23822	10	1	0.328923	26	0.903274	0.233087	27	0.832476	0.0275152	25	0.360418
exocrine system development	GO:0035272	41	0.0116924	0.181943	23	0.118391	24	0.743267	0.0155235	10	0.378982	0.0268218	21	0.345074	0.000599004	25	0.0208815	0.00128004	20	0.0506496
ventricular cardiac muscle cell membrane repolarization	GO:0099625	24	0.0117333	0.182207	15	0.125444	15	0.763488	0.293915	4	1	0.0214252	14	0.309083	0.107659	12	0.610147	0.6226	6	1
negative regulation of cell cycle phase transition	GO:1901988	178	0.0117316	0.182207	80	0.000157191	109	0.0110353	0.908007	15	1	0.0500766	73	0.476196	0.196927	67	0.77354	0.977801	34	1
modulation of excitatory postsynaptic potential	GO:0098815	37	0.0117486	0.182259	22	0.10146	23	0.701289	0.00976102	10	0.301011	0.189025	17	0.803867	0.546653	14	1	0.00491576	18	0.131764
molting cycle process	GO:0022404	70	0.0117942	0.182412	37	0.49571	35	0.959697	0.0608576	13	0.745729	0.400573	27	0.90449	0.151324	30	0.685836	0.0342932	26	0.404821
hair cycle process	GO:0022405	70	0.0117942	0.182412	37	0.49571	35	0.959697	0.0608576	13	0.745729	0.400573	27	0.90449	0.151324	30	0.685836	0.0342932	26	0.404821
establishment or maintenance of cell polarity	GO:0007163	179	0.0117944	0.182412	86	0.0280657	102	0.365915	0.735842	19	1	0.00130186	86	0.0495812	0.178897	72	0.741787	0.2982	52	0.879321
respiratory system development	GO:0060541	170	0.012024	0.185211	80	0.0118571	98	0.219745	0.00109268	34	0.0770643	0.000226906	84	0.0148356	0.000304949	83	0.0119732	0.0210224	57	0.310927
positive regulation of cytokine production	GO:0001819	281	0.0120073	0.185211	122	0.00573535	156	0.134464	0.886205	26	1	0.135647	108	0.709259	0.103608	108	0.6019	0.0148035	88	0.258324
heterochromatin assembly	GO:0031507	11	0.012019	0.185211	8	0.070041	8	0.582109	0.339872	2	1	0.039563	7	0.42381	0.275876	5	0.880425	0.512026	3	1
purine nucleotide catabolic process	GO:0006195	38	0.0120121	0.185211	21	0.678654	17	1	0.412158	5	1	0.308731	15	0.903274	0.672712	12	1	0.334697	11	0.928408
renal system process involved in regulation of blood volume	GO:0001977	9	0.0120905	0.186047	7	0.190279	6	0.881065	0.653192	1	1	0.367245	4	0.903274	0.147274	5	0.679869	0.685408	2	1
choline metabolic process	GO:0019695	7	0.0121703	0.186897	6	0.204293	5	0.905237	0.571541	1	1	0.216429	4	0.848452	0.77754	2	1	0.0786249	4	0.579194
negative regulation of macromolecule biosynthetic process	GO:0010558	1221	0.0121675	0.186897	492	0.231711	601	0.920603	0.994847	113	1	0.850122	417	1	0.89255	409	1	0.270781	323	0.879321
positive regulation of endothelial cell proliferation	GO:0001938	79	0.0122221	0.187503	40	0.108188	44	0.718381	0.701482	8	1	0.098459	34	0.656537	0.129382	33	0.657258	0.0602054	27	0.512958
regulation of exocytosis	GO:0017157	169	0.0123167	0.188765	78	0.0655863	92	0.561947	0.216902	23	1	0.0663548	70	0.536259	0.018467	73	0.246362	0.000205266	65	0.0124583
skeletal muscle tissue development	GO:0007519	133	0.0123727	0.189433	63	0.0340862	75	0.401911	0.454383	16	1	0.211499	52	0.840035	0.430965	48	0.91977	0.146962	40	0.768317
negative regulation of cell growth	GO:0030308	162	0.012401	0.189648	74	0.0286593	90	0.369249	0.0417994	26	0.611911	0.136364	64	0.710447	0.0438748	67	0.389351	0.00351439	57	0.106888
metanephric glomerulus vasculature development	GO:0072239	7	0.0124117	0.189648	6	0.450373	4	0.959697	1	0	1	0.47046	3	0.978347	0.460767	3	0.951174	0.563146	2	1
response to pain	GO:0048265	20	0.0124879	0.190622	13	0.204023	12	0.905196	0.683474	2	1	0.254638	9	0.89903	0.125401	10	0.650666	0.116801	8	0.696143
regulation of glomerulus development	GO:0090192	9	0.0125096	0.190763	7	0.201473	6	0.899807	0.258492	2	1	0.161689	5	0.736592	0.151744	5	0.686567	0.0464811	5	0.466799
pericentric heterochromatin assembly	GO:0031508	4	0.0125569	0.1911	4	0.0422813	4	0.447924	1	0	1	0.105778	3	0.67191	0.0986346	3	0.586724	1	0	1
regulation of response to DNA damage stimulus	GO:2001020	197	0.0125565	0.1911	88	0.00930476	111	0.182984	0.939458	16	1	0.0590502	80	0.508279	0.356455	71	0.889547	0.981446	38	1
regulation of amino acid transport	GO:0051955	21	0.0125703	0.191113	13	0.0215537	15	0.317309	0.691872	2	1	0.0280446	12	0.35192	0.138441	10	0.669103	0.422024	6	1
pyrimidine deoxyribonucleoside triphosphate metabolic process	GO:0009211	6	0.0125872	0.19118	5	0.0574722	5	0.526477	1	0	1	0.588348	2	1	1	0	1	1	0	1
midgut development	GO:0007494	10	0.0126206	0.191305	8	0.187691	7	0.879099	0.0259933	4	0.485429	0.042359	7	0.438381	0.00895447	8	0.156078	0.303141	4	0.879796
T cell differentiation	GO:0030217	157	0.0126159	0.191305	74	0.0451734	88	0.46498	0.560638	18	1	0.103193	65	0.664991	0.033596	68	0.34052	0.228153	46	0.876532
regulation of calcium ion transmembrane transport	GO:1903169	112	0.0126529	0.191415	53	0.0772467	61	0.611935	0.18571	16	1	0.22869	43	0.867712	0.0331871	48	0.338991	0.00118733	43	0.0479783
camera-type eye morphogenesis	GO:0048593	83	0.0126498	0.191415	43	0.538198	41	0.968566	0.27334	12	1	0.309599	33	0.903274	0.223334	34	0.816089	0.207784	26	0.862896
regulation of ubiquitin protein ligase activity	GO:1904666	20	0.012676	0.191573	12	0.000229303	17	0.0148647	0.359056	3	1	0.0268972	11	0.345491	0.256556	8	0.85823	0.498242	5	1
secondary alcohol metabolic process	GO:1902652	121	0.0127102	0.1919	57	0.00364948	73	0.099899	2.88178e-06	32	0.00115529	0.00417533	57	0.113767	5.91742e-05	63	0.00323104	0.00812509	43	0.178869
spontaneous synaptic transmission	GO:0098814	7	0.0127313	0.192028	6	0.209914	5	0.909895	0.571727	1	1	0.956563	1	1	0.778646	2	1	0.0157343	5	0.267899
roof of mouth development	GO:0060021	74	0.0127522	0.192153	39	0.122995	42	0.756336	0.00515939	17	0.206837	0.00658992	38	0.155124	0.194079	31	0.768349	1.81452e-05	37	0.00181858
positive regulation of cell death	GO:0010942	551	0.0127875	0.192195	226	0.186639	272	0.878901	0.0921613	72	0.877441	0.0137902	216	0.239271	0.000726836	224	0.024176	0.0650801	154	0.52784
positive regulation of phosphatidylinositol 3-kinase signaling	GO:0014068	46	0.0127928	0.192195	26	0.411574	24	0.959697	0.0167383	11	0.39189	0.303999	19	0.903274	0.199945	20	0.780016	0.0113983	20	0.220873
positive regulation of glomerular mesangial cell proliferation	GO:0072126	4	0.0127792	0.192195	4	0.243646	3	0.921247	0.36332	1	1	0.104058	3	0.66676	0.377981	2	0.889547	0.0418156	3	0.439626
regulation of cell activation	GO:0050865	355	0.0128077	0.192229	152	0.0549214	186	0.515426	0.347361	43	1	0.0217223	144	0.310429	0.00581901	147	0.118391	0.0958671	102	0.623054
Wnt signaling pathway	GO:0016055	408	0.0128215	0.192247	177	0.265488	205	0.929304	0.241254	52	1	0.0688521	161	0.547153	0.112664	157	0.621493	0.00480075	130	0.129902
regulation of cardiac muscle cell membrane repolarization	GO:0099623	24	0.0129068	0.193335	15	0.0569124	16	0.524056	0.0503743	6	0.68335	0.0201862	14	0.301192	0.046864	13	0.403088	0.271214	8	0.879321
positive regulation of synaptic transmission, glutamatergic	GO:0051968	22	0.0129525	0.19383	14	0.220505	13	0.917057	0.250075	4	1	0.125783	11	0.704242	0.0545787	12	0.43476	0.535594	6	1
glycosphingolipid biosynthetic process	GO:0006688	21	0.0129729	0.193944	13	0.404209	11	0.959697	0.410197	3	1	0.632662	7	1	0.96075	4	1	0.124359	8	0.712088
positive regulation of ion transmembrane transporter activity	GO:0032414	77	0.0130279	0.194576	39	0.0248579	46	0.343323	0.395238	10	1	0.0665014	34	0.537159	0.0578956	34	0.445125	0.000339022	34	0.0185779
insulin-like growth factor receptor signaling pathway	GO:0048009	28	0.0130956	0.194936	17	0.0276016	19	0.362797	0.0124997	8	0.34248	0.40068	11	0.90449	0.0340773	15	0.343405	0.0392518	12	0.432366
regulation of excretion	GO:0044062	17	0.0131032	0.194936	11	0.0128981	13	0.231436	0.571765	2	1	0.192153	8	0.809978	0.0786603	9	0.52464	0.0980494	7	0.6317
positive regulation of reactive oxygen species metabolic process	GO:2000379	68	0.01308	0.194936	34	0.808812	29	1	0.135892	11	0.893858	0.494032	24	0.993271	0.0863212	29	0.549568	0.0638841	23	0.525409
regulation of tumor necrosis factor superfamily cytokine production	GO:1903555	88	0.013072	0.194936	43	0.117762	48	0.742224	0.411787	11	1	0.346019	33	0.903274	0.483631	31	0.967897	0.152091	27	0.777641
positive regulation of osteoblast differentiation	GO:0045669	48	0.01312	0.194995	26	0.0999087	28	0.694981	0.466043	6	1	0.14221	21	0.711408	0.294264	19	0.889547	0.00186205	22	0.0662767
positive regulation of muscle contraction	GO:0045933	37	0.0131598	0.195396	20	0.220921	20	0.917281	0.582644	4	1	0.491095	13	0.993271	0.127934	16	0.654826	0.00822944	16	0.180645
glucose homeostasis	GO:0042593	180	0.0131915	0.195676	82	0.0265845	100	0.354321	0.494624	21	1	0.0627095	74	0.523184	0.017456	77	0.239357	0.185564	52	0.835365
striated muscle cell proliferation	GO:0014855	58	0.0132682	0.196623	32	0.0789386	35	0.620191	0.0864495	11	0.876812	0.314282	24	0.903274	0.152383	26	0.687619	0.0163398	24	0.273841
import into cell	GO:0098657	634	0.0133155	0.197079	267	0.00173577	345	0.0607878	0.204612	80	1	0.0077469	257	0.16932	2.25358e-06	280	0.000220071	2.26927e-05	211	0.00220191
hair follicle development	GO:0001942	68	0.0133249	0.197079	36	0.50854	34	0.959697	0.0504437	13	0.683683	0.436355	26	0.942923	0.171848	29	0.725105	0.0249056	26	0.342121
organic hydroxy compound transport	GO:0015850	166	0.0134017	0.198023	75	0.512807	79	0.959697	0.506528	19	1	0.0537439	68	0.488206	0.0561622	67	0.440337	0.0839516	50	0.595055
activation of Janus kinase activity	GO:0042976	9	0.0134611	0.198708	7	0.199246	6	0.895419	1	0	1	0.64174	3	1	0.35329	4	0.889547	0.166773	4	0.808586
ERBB2 signaling pathway	GO:0038128	30	0.0134929	0.198985	18	0.669299	14	1	0.473579	4	1	0.698139	10	1	0.155218	14	0.690535	0.253665	10	0.879321
positive regulation of kidney development	GO:0090184	29	0.0135402	0.199488	17	0.0898949	18	0.66089	0.421854	4	1	0.186423	13	0.796849	0.173686	13	0.729911	0.182731	10	0.832165
negative regulation of DNA replication	GO:0008156	35	0.0135782	0.199856	20	0.18477	20	0.876882	0.92415	2	1	0.478506	13	0.984685	0.730637	11	1	0.838413	7	1
reactive oxygen species metabolic process	GO:0072593	204	0.0136683	0.200672	88	0.679315	92	1	0.0258297	32	0.485344	0.409749	71	0.913659	0.073145	78	0.504432	0.000871643	70	0.0380476
vocalization behavior	GO:0071625	14	0.0136725	0.200672	10	0.0762614	10	0.609211	0.224438	3	1	0.0902465	8	0.635442	0.0875517	8	0.551859	0.0512988	7	0.487515
regulation of intrinsic apoptotic signaling pathway by p53 class mediator	GO:1902253	28	0.0136732	0.200672	16	0.170644	16	0.853208	0.0274725	7	0.49705	0.0548339	14	0.490814	0.301719	11	0.889547	0.0553461	11	0.500334
positive regulation of systemic arterial blood pressure	GO:0003084	9	0.0137935	0.202243	7	0.200246	6	0.896165	1	0	1	0.375375	4	0.903274	0.152028	5	0.686722	0.923672	1	1
actin cytoskeleton reorganization	GO:0031532	86	0.0139081	0.203728	43	0.150068	47	0.809826	0.540441	10	1	0.0653555	38	0.532484	0.0572019	38	0.444141	0.220423	26	0.876532
hindbrain development	GO:0030902	115	0.0139299	0.20385	57	0.0050031	71	0.125151	0.00168033	25	0.104482	0.000887695	59	0.0375643	0.00782821	55	0.140963	0.054314	39	0.497854
regulation of systemic arterial blood pressure by hormone	GO:0001990	24	0.0139862	0.204478	14	0.271633	13	0.933888	0.108478	5	0.877441	0.0660492	12	0.535494	0.119993	11	0.641825	0.192856	8	0.843026
inorganic anion transport	GO:0015698	122	0.0140176	0.20474	59	0.145304	66	0.801238	0.118584	19	0.877441	0.325264	47	0.903274	0.005316	58	0.111395	0.0311378	42	0.384467
activation of protein kinase activity	GO:0032147	268	0.0140744	0.205107	118	0.000942239	155	0.0408002	0.659291	29	1	0.00155991	119	0.0557833	0.000266211	122	0.0107287	0.121833	78	0.709753
positive regulation of cardiac muscle tissue development	GO:0055025	42	0.0140634	0.205107	23	0.555681	20	0.985703	0.104045	8	0.877441	0.181074	18	0.782769	0.0558427	20	0.439074	0.0484671	16	0.478175
regulation of hepatocyte proliferation	GO:2000345	11	0.0140831	0.205107	8	0.4295	6	0.959697	0.723982	1	1	0.142852	6	0.712578	0.133742	6	0.663875	0.800219	2	1
positive regulation of cardiac muscle tissue growth	GO:0055023	33	0.0141365	0.205688	19	0.525305	16	0.959697	0.0820786	7	0.850515	0.237502	14	0.88139	0.133622	15	0.663495	0.0106239	15	0.210735
negative regulation of ubiquitin-protein transferase activity	GO:0051444	16	0.0141687	0.205959	10	0.0411151	11	0.442335	0.0814579	4	0.845974	0.603428	5	1	0.571598	5	1	0.507009	4	1
negative regulation of growth	GO:0045926	212	0.0142233	0.20636	94	0.00162622	123	0.0577478	0.0232158	34	0.462208	0.0293799	88	0.359208	0.00311096	93	0.0747514	0.00200184	73	0.0693091
glial cell differentiation	GO:0010001	159	0.0142145	0.20636	73	0.124784	84	0.760387	0.035738	26	0.572639	0.283937	60	0.903274	0.198387	61	0.775975	0.141504	47	0.752739
response to purine-containing compound	GO:0014074	124	0.0142617	0.206598	60	0.0386683	71	0.428729	0.368018	16	1	0.00583023	59	0.14322	0.000452622	63	0.0165353	0.000482052	50	0.0242362
deoxyribose phosphate metabolic process	GO:0019692	32	0.0142669	0.206598	17	0.137083	18	0.788713	0.856258	2	1	0.618374	10	1	0.996548	4	1	0.619469	7	1
regulation of blood coagulation	GO:0030193	54	0.0143842	0.207706	27	0.241614	28	0.920603	0.123191	9	0.877441	0.33855	20	0.903274	0.517979	18	0.991069	0.0103202	21	0.207267
regulation of hemostasis	GO:1900046	54	0.0143842	0.207706	27	0.241614	28	0.920603	0.123191	9	0.877441	0.33855	20	0.903274	0.517979	18	0.991069	0.0103202	21	0.207267
negative regulation of extrinsic apoptotic signaling pathway via death domain receptors	GO:1902042	29	0.0143699	0.207706	16	0.106056	17	0.713627	0.607973	3	1	0.116645	13	0.695214	0.749803	8	1	0.841656	5	1
cell-cell signaling by wnt	GO:0198738	409	0.0144279	0.207942	177	0.283373	205	0.938662	0.247837	52	1	0.0747363	161	0.574619	0.121151	157	0.643465	0.00533213	130	0.139403
negative regulation of RNA metabolic process	GO:0051253	1095	0.0144268	0.207942	443	0.33442	536	0.959697	0.909706	112	1	0.652606	384	1	0.76177	375	1	0.346559	288	0.945465
cell-cell signaling involved in cardiac conduction	GO:0086019	29	0.01446	0.208207	18	0.215606	17	0.912396	0.0181572	8	0.414703	0.00162708	19	0.0573837	0.137906	14	0.668709	0.0690708	12	0.541421
establishment of organelle localization	GO:0051656	442	0.0144759	0.208239	190	0.361265	219	0.959697	0.947876	41	1	0.0954958	172	0.647784	0.145337	168	0.678331	0.00613947	139	0.149169
anion transport	GO:0006820	425	0.0145566	0.208613	180	0.00245618	234	0.0754385	0.0448512	60	0.637968	0.0169804	172	0.273156	4.3172e-06	193	0.000380163	0.00684358	132	0.159656
positive regulation of protein kinase B signaling	GO:0051897	118	0.0145406	0.208613	57	0.277194	61	0.934297	0.0885423	19	0.877441	0.264668	46	0.903274	0.00153559	58	0.0438897	0.0852096	38	0.599577
regulation of cardiac muscle contraction by calcium ion signaling	GO:0010882	23	0.0145284	0.208613	14	0.0221669	16	0.32062	0.482186	3	1	0.119151	11	0.701371	0.0483393	12	0.408894	0.0130842	11	0.242624
regulation of neurotransmitter receptor activity	GO:0099601	40	0.0145449	0.208613	23	0.210508	23	0.909963	0.00542117	11	0.212508	0.409378	16	0.913488	0.111907	19	0.619471	0.0112056	18	0.218574
cell differentiation involved in kidney development	GO:0061005	40	0.0145797	0.208747	23	0.0312492	26	0.3851	0.715789	4	1	0.0123036	22	0.224202	0.0505665	20	0.417428	0.0470942	16	0.46891
salivary gland development	GO:0007431	33	0.0146511	0.209572	19	0.0525773	21	0.504385	0.0103419	9	0.312257	0.0186136	18	0.286965	0.000206563	22	0.00874107	0.00417284	16	0.119716
lymph vessel development	GO:0001945	21	0.0146682	0.20962	14	0.207258	13	0.908821	0.247717	4	1	0.125345	11	0.704242	0.23814	10	0.839406	0.20832	8	0.863406
nitric oxide biosynthetic process	GO:0006809	50	0.0147101	0.210022	27	0.373782	26	0.959697	0.520908	6	1	0.324054	20	0.903274	0.212802	21	0.798283	0.0103963	21	0.207793
positive regulation of muscle tissue development	GO:1901863	62	0.0147523	0.210181	32	0.235444	33	0.920603	0.00988272	14	0.303535	0.0226991	30	0.316359	0.035772	29	0.352947	0.00164356	27	0.0604781
muscle cell migration	GO:0014812	72	0.0147626	0.210181	37	0.00625911	46	0.141052	0.0707367	13	0.803391	0.334568	28	0.903274	0.0454695	33	0.396271	0.0407154	26	0.436293
male genitalia development	GO:0030539	15	0.0147389	0.210181	10	0.223797	9	0.920603	0.831101	1	1	0.102357	8	0.664315	0.396257	6	0.889547	0.529181	4	1
negative regulation of amino acid transport	GO:0051956	9	0.0147963	0.210464	7	0.00148351	9	0.0552562	0.654114	1	1	0.0593242	6	0.509303	0.177342	5	0.738001	0.413574	3	1
pancreatic juice secretion	GO:0030157	13	0.0148457	0.210969	9	0.0829076	9	0.635788	0.781581	1	1	0.250883	6	0.896927	0.100238	7	0.591803	0.972945	1	1
endoderm formation	GO:0001706	42	0.0149209	0.21184	24	0.0701346	26	0.582568	0.379864	6	1	0.246187	18	0.894393	0.090289	20	0.556867	0.459608	12	1
regulation of epithelial cell proliferation involved in lung morphogenesis	GO:2000794	7	0.0149945	0.212125	6	0.496617	4	0.959697	0.582269	1	1	0.238769	4	0.88321	0.0125252	6	0.194853	0.0886646	4	0.604788
activation of adenylate cyclase activity	GO:0007190	17	0.0149966	0.212125	11	0.246574	10	0.921643	0.865741	1	1	0.0987435	9	0.656595	0.0345262	10	0.346327	0.00311059	10	0.0967077
negative regulation of Wnt signaling pathway	GO:0030178	141	0.0149785	0.212125	66	0.0378059	79	0.423171	0.185369	20	1	0.215484	55	0.847137	0.239403	54	0.839654	0.000195464	56	0.0120068
cell proliferation in forebrain	GO:0021846	18	0.0149558	0.212125	12	0.521751	9	0.959697	0.152519	4	0.951523	0.653249	6	1	0.642413	6	1	0.317073	6	0.905381
positive regulation of axon extension	GO:0045773	34	0.0150784	0.212689	20	0.264094	19	0.928148	0.370954	5	1	0.034642	18	0.391317	0.0324725	18	0.334473	0.837515	7	1
regulation of axon extension	GO:0030516	81	0.0150764	0.212689	41	0.130455	45	0.777787	0.0233159	16	0.462208	0.00482452	41	0.125635	0.0406377	37	0.37415	0.283407	24	0.879321
response to dietary excess	GO:0002021	19	0.0150597	0.212689	12	0.389128	10	0.959697	0.0530971	5	0.701544	0.673017	6	1	0.815495	5	1	0.169361	7	0.813382
tumor necrosis factor superfamily cytokine production	GO:0071706	91	0.0151173	0.213041	44	0.0997573	50	0.69443	0.45744	11	1	0.437861	33	0.944544	0.488521	32	0.971648	0.14376	28	0.759641
mRNA stabilization	GO:0048255	32	0.0151346	0.213087	19	0.101782	20	0.70224	0.904564	2	1	0.163844	15	0.740934	0.0194269	18	0.254034	0.352818	10	0.955017
protein localization to plasma membrane	GO:0072659	223	0.0151586	0.213228	100	0.0741586	119	0.602846	0.584026	25	1	0.00162548	101	0.0573837	0.0178369	94	0.242613	0.018982	72	0.293057
regulation of extent of cell growth	GO:0061387	92	0.0152074	0.213717	46	0.0570709	53	0.524056	0.0193163	18	0.428573	0.00116395	48	0.0456999	0.0068124	45	0.13005	0.160473	29	0.797082
cellular response to transforming growth factor beta stimulus	GO:0071560	204	0.0152523	0.213954	95	0.192142	107	0.883886	0.00817568	36	0.267846	0.319683	78	0.903274	0.103472	83	0.601638	0.00907265	70	0.190638
deoxyribonucleoside triphosphate biosynthetic process	GO:0009202	6	0.0152471	0.213954	5	0.00766513	6	0.162633	1	0	1	0.617527	2	1	1	0	1	0.779772	1	1
endothelial cell migration	GO:0043542	169	0.0153177	0.214483	77	0.00826205	97	0.168945	0.152027	24	0.951333	0.129718	67	0.704242	0.014036	73	0.20999	0.00260743	60	0.0852394
response to antibiotic	GO:0046677	268	0.0153464	0.214483	115	0.00279851	150	0.0829427	0.105081	37	0.877441	0.0858944	104	0.619269	0.0143394	109	0.212853	0.0743184	78	0.560685
amine transport	GO:0015837	57	0.015343	0.214483	29	0.179727	31	0.86672	0.89096	4	1	0.0175371	28	0.278957	0.048733	26	0.409939	0.240427	17	0.876532
positive regulation of neurological system process	GO:0031646	46	0.0153424	0.214483	26	0.086955	28	0.650945	0.0412766	10	0.610493	0.0870672	22	0.622769	0.139737	21	0.670333	0.00536001	21	0.139403
response to extracellular stimulus	GO:0009991	412	0.0154141	0.215232	173	0.00912524	221	0.180303	0.0109254	62	0.32069	0.000655396	176	0.0317023	3.49847e-06	186	0.000323626	0.00248808	130	0.081865
negative regulation of protein processing	GO:0010955	26	0.0155308	0.216461	15	0.00556502	19	0.132316	0.545985	3	1	0.130561	12	0.704242	0.0547374	13	0.43476	0.447503	7	1
negative regulation of protein maturation	GO:1903318	26	0.0155308	0.216461	15	0.00556502	19	0.132316	0.545985	3	1	0.130561	12	0.704242	0.0547374	13	0.43476	0.447503	7	1
signal transduction in response to DNA damage	GO:0042770	124	0.0155447	0.216461	58	0.13679	66	0.788713	0.904449	10	1	0.583061	43	1	0.750526	40	1	0.657574	30	1
nephric duct morphogenesis	GO:0072178	9	0.0157752	0.21947	7	0.0719811	7	0.593056	0.663658	1	1	0.178702	5	0.776975	0.172233	5	0.725809	0.930135	1	1
norepinephrine metabolic process	GO:0042415	9	0.0158356	0.220109	7	0.0756024	7	0.608092	0.659737	1	1	0.981045	1	1	0.395872	4	0.889547	0.931482	1	1
centrosome cycle	GO:0007098	115	0.0158712	0.220239	56	0.0929492	64	0.669182	0.799255	11	1	0.00421193	56	0.113767	0.416164	43	0.904605	0.998081	18	1
negative regulation of cellular macromolecule biosynthetic process	GO:2000113	1162	0.0158739	0.220239	468	0.174598	576	0.856383	0.993108	108	1	0.778965	401	1	0.788519	396	1	0.36945	304	0.969376
salivary gland morphogenesis	GO:0007435	31	0.0159125	0.220373	18	0.0484325	20	0.486231	0.0068069	9	0.239722	0.0205124	17	0.303435	0.000760616	20	0.0247775	0.00187589	16	0.0666137
behavioral response to pain	GO:0048266	9	0.0159122	0.220373	7	0.704255	4	1	0.660075	1	1	0.398214	4	0.903274	0.387536	4	0.889547	0.052325	5	0.493136
positive regulation of peptidyl-tyrosine phosphorylation	GO:0050731	123	0.0159341	0.220472	59	0.165663	66	0.844331	0.686236	13	1	0.34718	47	0.903274	0.0393019	54	0.368599	0.0334858	42	0.400411
positive regulation of extracellular matrix organization	GO:1903055	19	0.015951	0.220502	12	0.117256	12	0.739965	0.161422	4	0.97933	0.310696	8	0.903274	0.0704305	10	0.494067	0.534654	5	1
nitric oxide metabolic process	GO:0046209	53	0.0159652	0.220502	28	0.403509	27	0.959697	0.573	6	1	0.315988	21	0.903274	0.205886	22	0.788628	0.018914	21	0.292523
pathway-restricted SMAD protein phosphorylation	GO:0060389	53	0.0160079	0.220891	28	0.149747	30	0.809609	0.00534899	13	0.211668	0.0322261	26	0.374034	0.0881542	24	0.553291	7.07093e-06	29	0.000841551
carbohydrate homeostasis	GO:0033500	181	0.0160871	0.22147	82	0.0322437	100	0.39106	0.507037	21	1	0.0712437	74	0.556863	0.0206004	77	0.261959	0.200242	52	0.852779
regulation of oxidoreductase activity	GO:0051341	70	0.016065	0.22147	34	0.318544	35	0.959697	0.147725	11	0.935994	0.238405	27	0.88321	0.206033	27	0.788628	0.0698278	23	0.545237
negative regulation of RNA biosynthetic process	GO:1902679	1022	0.0160934	0.22147	414	0.416979	497	0.959697	0.951418	101	1	0.768656	353	1	0.888645	342	1	0.315525	270	0.902748
regulation of hormone levels	GO:0010817	362	0.0161472	0.221841	153	0.0369025	190	0.417692	0.000164477	64	0.0217882	0.00152176	154	0.0549349	0.00614537	148	0.12183	0.00149893	117	0.0568027
reproductive behavior	GO:0019098	23	0.0161495	0.221841	14	0.0748759	15	0.603859	0.494127	3	1	0.879116	6	1	0.590955	8	1	0.213607	8	0.873327
response to alcohol	GO:0097305	178	0.0163229	0.223847	81	0.00850106	102	0.172444	0.222477	24	1	0.151509	70	0.725213	0.0724785	72	0.501653	0.163343	52	0.80085
mature B cell differentiation involved in immune response	GO:0002313	15	0.016325	0.223847	10	0.039479	11	0.432368	0.829734	1	1	0.822112	4	1	0.623549	5	1	0.0570758	7	0.506993
inorganic cation import across plasma membrane	GO:0098659	58	0.0163966	0.224426	31	0.0664262	35	0.564022	0.241912	9	1	0.000639053	34	0.0314043	0.000587407	34	0.0205242	0.193937	19	0.844123
inorganic ion import across plasma membrane	GO:0099587	58	0.0163966	0.224426	31	0.0664262	35	0.564022	0.241912	9	1	0.000639053	34	0.0314043	0.000587407	34	0.0205242	0.193937	19	0.844123
metanephric glomerular mesangium development	GO:0072223	4	0.016458	0.225063	4	0.917926	1	1	1	0	1	0.809989	1	1	0.409275	2	0.897107	0.25424	2	0.879321
tissue remodeling	GO:0048771	122	0.0164879	0.225271	58	0.544027	59	0.972789	0.105975	19	0.877441	0.0955901	51	0.647784	0.0392386	53	0.368599	0.0557618	40	0.500965
cell proliferation involved in metanephros development	GO:0072203	9	0.0165493	0.225705	7	0.462886	5	0.959697	0.654738	1	1	0.67733	3	1	0.174329	5	0.730069	0.415703	3	1
regulation of cell shape	GO:0008360	134	0.0165418	0.225705	64	0.305611	69	0.959697	0.705146	14	1	0.036549	59	0.402885	0.268549	52	0.871258	0.154276	41	0.782503
epithelial cell proliferation involved in lung morphogenesis	GO:0060502	9	0.0166106	0.225831	7	0.477884	5	0.959697	0.662757	1	1	0.0645663	6	0.528816	0.00176502	8	0.0484474	0.186449	4	0.836151
positive regulation of cell-substrate adhesion	GO:0010811	98	0.0166179	0.225831	48	0.000128227	66	0.00930193	0.15888	15	0.968928	0.000729013	51	0.0333507	0.00747798	47	0.138588	0.326151	28	0.916862
potassium ion import across plasma membrane	GO:1990573	30	0.0166117	0.225831	18	0.415349	16	0.959697	0.141556	6	0.915308	0.0221778	17	0.313313	0.0214744	17	0.269252	0.0873517	12	0.602341
protein localization to membrane	GO:0072657	546	0.0166177	0.225831	216	0.131117	265	0.777787	0.000243163	87	0.0274396	0.690067	178	1	0.314471	185	0.889547	4.53893e-05	172	0.00379923
response to corticosterone	GO:0051412	17	0.0166534	0.226113	11	0.0154394	13	0.257232	0.578677	2	1	0.213613	8	0.843708	0.201103	8	0.781921	0.650094	4	1
keratinocyte proliferation	GO:0043616	28	0.0166697	0.226132	17	0.0826122	18	0.634956	0.104637	6	0.877441	0.10494	14	0.668471	0.0491632	15	0.411739	0.0485648	12	0.478342
regulation of synaptic vesicle transport	GO:1902803	74	0.0167331	0.226791	38	0.118595	42	0.744098	0.151869	12	0.950911	0.0207025	36	0.304717	0.0185447	36	0.246489	0.000107212	35	0.00742396
regulation of heart morphogenesis	GO:2000826	37	0.0167529	0.226856	21	0.129954	22	0.776664	6.71455e-06	15	0.00208754	0.00111027	23	0.0441617	0.00740367	21	0.137882	4.71389e-06	23	0.000624447
activin receptor signaling pathway	GO:0032924	35	0.0168525	0.228002	20	0.429678	18	0.959697	0.0398019	8	0.60356	0.489494	13	0.992504	0.737636	11	1	0.0218386	15	0.319279
cardiac myofibril assembly	GO:0055003	25	0.0169084	0.228357	16	0.22509	15	0.920603	0.830564	2	1	0.00661704	16	0.155187	0.00195841	17	0.051886	0.399438	8	0.997287
neurotransmitter metabolic process	GO:0042133	103	0.0169117	0.228357	49	0.118742	56	0.744401	0.271065	14	1	0.0486602	45	0.468344	0.125993	42	0.652199	0.00691705	38	0.160877
positive regulation of nucleobase-containing compound metabolic process	GO:0045935	1521	0.0169236	0.228357	607	0.4128	739	0.959697	0.999781	134	1	0.410771	545	0.914866	0.345829	542	0.889547	0.13885	410	0.749199
epithelial cell apoptotic process	GO:1904019	78	0.0170351	0.229454	39	0.0560697	45	0.519882	0.407885	10	1	0.32278	30	0.903274	0.15892	32	0.699305	0.188058	24	0.836151
epithelial cell-cell adhesion	GO:0090136	14	0.0170279	0.229454	10	0.407986	8	0.959697	0.526109	2	1	0.656646	5	1	0.440393	6	0.929508	0.794673	3	1
cellular process	GO:0009987	12074	0.0171614	0.23019	4450	5.80436e-05	5823	0.00508811	0.110458	1372	0.877441	2.92723e-07	4301	5.50536e-05	4.694e-06	4234	0.000406298	0.0458273	3070	0.462953
response to insulin	GO:0032868	224	0.0171932	0.23019	99	0.00825522	126	0.168945	0.247594	29	1	0.00237971	100	0.0764521	0.00153231	100	0.0438783	0.167616	64	0.81075
negative regulation of cellular protein metabolic process	GO:0032269	840	0.0171955	0.23019	337	0.00690731	435	0.151151	0.279909	100	1	0.427512	296	0.934661	0.00778047	322	0.14057	0.214326	222	0.874641
response to organophosphorus	GO:0046683	112	0.017166	0.23019	54	0.0484395	64	0.486231	0.654589	12	1	0.0246665	51	0.328469	0.0129268	52	0.197914	0.00088869	45	0.0384611
neuron projection extension	GO:1990138	141	0.0171837	0.23019	68	0.0678975	79	0.570804	0.0698016	23	0.800269	0.0202526	64	0.301333	0.0272753	63	0.304851	0.0361476	48	0.413729
endodermal cell differentiation	GO:0035987	38	0.017134	0.23019	22	0.0640872	24	0.556933	0.48293	5	1	0.198301	17	0.822775	0.116152	18	0.63195	0.603014	10	1
intrinsic apoptotic signaling pathway by p53 class mediator	GO:0072332	71	0.0171849	0.23019	35	0.0488833	41	0.488641	0.267377	10	1	0.309567	27	0.903274	0.365606	26	0.889547	0.0190895	26	0.294342
regulation of carbohydrate biosynthetic process	GO:0043255	71	0.0173658	0.232265	36	0.311541	37	0.959697	0.838225	6	1	0.0658942	32	0.534807	0.138372	30	0.668979	0.200446	22	0.852958
negative regulation of hemopoiesis	GO:1903707	104	0.0175415	0.23415	49	0.00564863	63	0.133	0.738706	10	1	0.0317734	46	0.371331	0.00285896	50	0.0699092	0.0331403	35	0.398469
regulation of hemopoiesis	GO:1903706	315	0.0175692	0.23415	136	0.138049	162	0.789618	0.722687	33	1	0.248805	118	0.896927	0.0382507	126	0.36374	0.0873133	92	0.602341
muscle fiber development	GO:0048747	56	0.01755	0.23415	30	0.216351	31	0.913036	0.114644	10	0.877441	0.0258251	28	0.33712	0.0431841	27	0.386525	0.00628427	24	0.151706
reactive nitrogen species metabolic process	GO:2001057	56	0.0175835	0.23415	29	0.437855	28	0.959697	0.621555	6	1	0.222475	23	0.856812	0.134401	24	0.665551	0.0325794	21	0.394213
positive regulation of calcium ion transmembrane transport	GO:1904427	52	0.01758	0.23415	27	0.212916	28	0.910884	0.539728	6	1	0.557059	18	1	0.527014	18	0.99593	0.00495576	22	0.132449
negative regulation of cell adhesion	GO:0007162	194	0.0176306	0.234572	88	2.02905e-05	123	0.00214657	0.374293	24	1	0.0257309	83	0.337046	0.000121618	94	0.005736	0.0247564	63	0.341302
positive regulation of small GTPase mediated signal transduction	GO:0051057	43	0.0177317	0.235711	24	0.0248427	28	0.343323	0.582833	5	1	0.11099	20	0.688897	0.0309028	22	0.327836	0.618295	11	1
negative regulation of synaptic transmission, GABAergic	GO:0032229	4	0.0178666	0.237298	4	0.0545791	4	0.515143	0.378823	1	1	0.131229	3	0.704242	0.0150459	4	0.219339	0.693798	1	1
negative regulation of nucleic acid-templated transcription	GO:1903507	1021	0.0178956	0.237475	413	0.430441	496	0.959697	0.950379	101	1	0.782219	352	1	0.897186	341	1	0.335761	269	0.930095
deoxyribonucleoside triphosphate catabolic process	GO:0009204	8	0.0179902	0.238523	6	0.777638	3	1	0.581528	1	1	0.785099	2	1	1	0	1	0.574168	2	1
primary neural tube formation	GO:0014020	91	0.0180454	0.238791	45	0.0052732	57	0.127899	0.916473	7	1	0.0297669	42	0.362195	0.0964401	39	0.580735	0.194152	28	0.844578
eye morphogenesis	GO:0048592	111	0.0180575	0.238791	55	0.525805	55	0.959697	0.332738	15	1	0.287959	44	0.903274	0.342986	43	0.889547	0.212101	34	0.87151
replication fork arrest	GO:0043111	4	0.0180267	0.238791	4	0.269775	3	0.933623	1	0	1	0.422717	2	0.929249	0.805987	1	1	1	0	1
protein kinase B signaling	GO:0043491	179	0.0181516	0.239827	81	0.0751804	96	0.605657	0.400096	22	1	0.414019	65	0.918875	0.000937131	83	0.0290168	0.026488	58	0.351804
mitotic G2/M transition checkpoint	GO:0044818	29	0.0181756	0.239937	17	0.0192962	20	0.295586	0.863899	2	1	0.312421	12	0.903274	0.595411	10	1	0.800642	6	1
regulation of microtubule-based process	GO:0032886	194	0.0182528	0.240748	89	0.00780291	112	0.164411	0.667171	21	1	0.0106508	86	0.206207	0.376896	72	0.889547	0.859342	45	1
epidermis development	GO:0008544	221	0.0182701	0.240767	100	0.363538	111	0.959697	0.00265177	40	0.140952	0.248897	85	0.896927	0.180171	86	0.742485	0.0405323	70	0.436293
positive regulation of hyaluronan biosynthetic process	GO:1900127	4	0.0183424	0.241511	4	0.645927	2	1	0.389569	1	1	0.0146063	4	0.247622	0.426391	2	0.91496	0.0534151	3	0.496477
regulation of cellular response to stress	GO:0080135	580	0.0184563	0.241719	239	0.000434484	318	0.0232243	0.757679	61	1	0.0134071	230	0.235033	2.97388e-05	248	0.00190354	0.207284	157	0.862777
labyrinthine layer development	GO:0060711	40	0.0184732	0.241719	22	0.054826	25	0.515143	0.16617	7	0.993071	0.0229595	21	0.317104	0.00906715	22	0.157502	0.00710182	18	0.163923
endocrine system development	GO:0035270	91	0.0184502	0.241719	44	0.152109	49	0.816391	0.593276	10	1	0.0525978	40	0.483568	0.100914	38	0.593793	0.00433383	35	0.122489
microspike assembly	GO:0030035	4	0.0184851	0.241719	4	0.0502739	4	0.493552	0.0679813	2	0.792132	0.123787	3	0.704242	0.119843	3	0.641825	0.691096	1	1
atrioventricular valve morphogenesis	GO:0003181	22	0.0184846	0.241719	14	0.243278	13	0.920603	9.02728e-05	10	0.0132232	0.0265204	13	0.342383	0.135819	11	0.666128	0.0174843	11	0.283055
purine-containing compound catabolic process	GO:0072523	44	0.0183971	0.241719	23	0.638338	20	1	0.205185	7	1	0.216556	18	0.848729	0.528613	15	0.996464	0.103603	15	0.651159
embryonic axis specification	GO:0000578	26	0.0184546	0.241719	16	0.147156	16	0.805211	0.0282795	7	0.50211	0.113627	13	0.693077	0.648385	9	1	0.0641854	11	0.525749
protein localization to axon	GO:0099612	7	0.0184798	0.241719	6	0.219664	5	0.916692	0.202562	2	1	0.797247	2	1	0.795691	2	1	0.607832	2	1
negative regulation of osteoclast differentiation	GO:0045671	18	0.0185017	0.241728	12	0.237972	11	0.920603	0.357224	3	1	0.713626	6	1	0.522649	7	0.993388	0.189583	7	0.83908
positive regulation of calcium ion transport	GO:0051928	83	0.0185423	0.242019	40	0.169634	44	0.852267	0.727021	8	1	0.250848	32	0.896927	0.219068	32	0.810215	0.00210073	33	0.0719159
positive regulation of nitric oxide biosynthetic process	GO:0045429	27	0.0185716	0.242019	16	0.306062	15	0.959697	0.37704	4	1	0.531446	10	1	0.361508	11	0.889547	0.069916	11	0.545366
positive regulation of nitric oxide metabolic process	GO:1904407	27	0.0185716	0.242019	16	0.306062	15	0.959697	0.37704	4	1	0.531446	10	1	0.361508	11	0.889547	0.069916	11	0.545366
axon extension	GO:0048675	106	0.0187437	0.242675	52	0.0484827	61	0.486231	0.0110891	21	0.323146	0.00139819	54	0.0522182	0.00710319	51	0.133758	0.121643	34	0.709461
skeletal muscle adaptation	GO:0043501	23	0.0187422	0.242675	14	0.149186	14	0.80879	0.271477	4	1	0.146414	11	0.716963	0.25208	10	0.853754	0.378003	7	0.979663
positive regulation of cellular amide metabolic process	GO:0034250	125	0.0187494	0.242675	56	0.0503514	68	0.493552	0.511159	14	1	0.643049	41	1	0.43363	43	0.922356	0.152195	36	0.777641
response to gonadotropin-releasing hormone	GO:0097210	6	0.0186879	0.242675	5	0.0767444	5	0.610782	0.480707	1	1	0.645651	2	1	0.626998	2	1	0.14547	3	0.765222
cellular response to gonadotropin-releasing hormone	GO:0097211	6	0.0186879	0.242675	5	0.0767444	5	0.610782	0.480707	1	1	0.645651	2	1	0.626998	2	1	0.14547	3	0.765222
spontaneous neurotransmitter secretion	GO:0061669	4	0.0187172	0.242675	4	0.294225	3	0.953771	1	0	1	0.831148	1	1	0.826639	1	1	0.276666	2	0.879321
meiosis II	GO:0007135	6	0.0187258	0.242675	5	0.252855	4	0.921643	1	0	1	0.303504	3	0.903274	0.899354	1	1	1	0	1
meiosis II cell cycle process	GO:0061983	6	0.0187258	0.242675	5	0.252855	4	0.921643	1	0	1	0.303504	3	0.903274	0.899354	1	1	1	0	1
regulation of binding	GO:0051098	339	0.0188361	0.243384	142	2.30879e-05	198	0.00240905	0.448671	39	1	0.0148906	137	0.25121	0.0063002	138	0.123364	0.0137263	103	0.248641
positive regulation of cAMP-mediated signaling	GO:0043950	14	0.0188214	0.243384	9	0.040712	10	0.440137	1	0	1	0.49208	5	0.993271	0.259283	6	0.862336	0.203197	5	0.855819
branching involved in labyrinthine layer morphogenesis	GO:0060670	9	0.0188724	0.243439	7	0.241448	6	0.920603	0.669372	1	1	0.198759	5	0.823109	0.193736	5	0.767749	0.735012	2	1
bone morphogenesis	GO:0060349	87	0.0188714	0.243439	44	0.0780361	50	0.615322	0.0024601	20	0.136039	0.0013733	46	0.0519126	0.26201	35	0.864702	0.00436523	35	0.122694
regulation of endothelial cell migration	GO:0010594	134	0.0188896	0.243455	62	0.0364307	75	0.415514	0.124901	20	0.877441	0.124066	54	0.704242	0.0529275	56	0.430255	0.00876158	47	0.187176
regulation of cardiac muscle cell action potential involved in regulation of contraction	GO:0098909	7	0.0189763	0.243941	6	0.222375	5	0.91859	0.585575	1	1	0.0678608	5	0.541983	0.0112963	6	0.181336	0.0920485	4	0.61476
tube lumen cavitation	GO:0060605	4	0.0189913	0.243941	4	0.288597	3	0.94609	0.387341	1	1	0.132987	3	0.705187	0.0155704	4	0.223444	0.277931	2	0.879321
salivary gland cavitation	GO:0060662	4	0.0189913	0.243941	4	0.288597	3	0.94609	0.387341	1	1	0.132987	3	0.705187	0.0155704	4	0.223444	0.277931	2	0.879321
lamellipodium morphogenesis	GO:0072673	16	0.0189604	0.243941	11	0.0402349	12	0.437422	0.29955	3	1	0.215421	8	0.847116	0.0361881	10	0.354317	0.461785	5	1
double-strand break repair via nonhomologous end joining	GO:0006303	77	0.0190245	0.244161	37	0.787713	33	1	0.998796	2	1	0.568298	26	1	0.709473	24	1	0.961131	13	1
regulation of myotube differentiation	GO:0010830	41	0.0190572	0.244375	22	0.00643933	28	0.14279	0.036061	9	0.57441	0.0486626	20	0.468344	0.0424078	20	0.384091	0.0377554	16	0.42479
regulation of urine volume	GO:0035809	18	0.0191283	0.245081	11	0.149903	11	0.809609	0.120555	4	0.877441	0.111361	9	0.689152	0.012772	11	0.196534	0.114164	7	0.686337
response to nutrient levels	GO:0031667	386	0.0191567	0.245237	162	0.00887731	208	0.177395	0.0205887	57	0.439741	0.000947242	165	0.0393196	1.56034e-05	173	0.00113352	0.00225567	123	0.0760241
leukocyte activation	GO:0045321	842	0.0191969	0.245546	336	0.03478	427	0.40613	0.537287	94	1	0.0927836	312	0.641027	0.000918173	332	0.0284877	0.42614	215	1
endothelial cell-cell adhesion	GO:0071603	4	0.0192189	0.245621	4	0.292095	3	0.95166	0.389564	1	1	0.83134	1	1	0.828127	1	1	0.281678	2	0.879321
negative regulation of cell morphogenesis involved in differentiation	GO:0010771	86	0.019244	0.245736	43	0.0125738	53	0.226954	0.075775	15	0.826903	0.0111068	42	0.211767	0.00278611	44	0.0687902	0.0198704	32	0.302102
nodal signaling pathway	GO:0038092	11	0.0192703	0.245866	8	0.448335	6	0.959697	0.728079	1	1	0.802781	3	1	0.563563	4	1	0.122105	5	0.710297
genitalia development	GO:0048806	31	0.0192978	0.24601	18	0.0997034	19	0.69443	0.483457	4	1	0.0955329	15	0.647784	0.16147	14	0.704867	0.406266	9	1
endothelial cell morphogenesis	GO:0001886	11	0.019371	0.246737	8	0.000315288	11	0.0186891	0.126386	3	0.877441	0.00213853	9	0.0706552	0.0117936	8	0.186955	0.313739	4	0.899483
regulation of peptidyl-tyrosine phosphorylation	GO:0050730	176	0.0194227	0.246983	80	0.144513	93	0.800261	0.871019	16	1	0.53348	63	1	0.0569802	73	0.443782	0.0680246	55	0.537493
cell proliferation involved in mesonephros development	GO:0061209	4	0.019409	0.246983	4	0.0586368	4	0.532274	0.384174	1	1	0.464772	2	0.973378	0.139211	3	0.670333	0.702901	1	1
response to dexamethasone	GO:0071548	34	0.019468	0.247243	19	0.234409	19	0.920603	0.0821412	7	0.850515	0.431139	13	0.937345	0.0102866	19	0.170519	0.0144252	15	0.255093
negative regulation of complement activation	GO:0045916	4	0.0195092	0.247243	4	0.0533723	4	0.507853	1	0	1	0.128124	3	0.704242	0.0143959	4	0.21292	0.0530427	3	0.495434
negative regulation of protein activation cascade	GO:2000258	4	0.0195092	0.247243	4	0.0533723	4	0.507853	1	0	1	0.128124	3	0.704242	0.0143959	4	0.21292	0.0530427	3	0.495434
cyclic nucleotide catabolic process	GO:0009214	12	0.0195164	0.247243	9	0.643994	6	1	0.177616	3	1	0.130785	7	0.704242	0.131872	7	0.66016	0.457834	4	1
lymphangiogenesis	GO:0001946	14	0.0195243	0.247243	10	0.417686	8	0.959697	0.0805887	4	0.843481	0.452058	6	0.959182	0.842179	4	1	0.0205021	8	0.308485
regulation of supramolecular fiber organization	GO:1902903	308	0.0196394	0.248494	135	0.000113593	182	0.0084827	0.0190486	48	0.426117	0.0458891	125	0.456577	0.0911812	121	0.559201	0.0936506	91	0.618947
positive regulation of excitatory postsynaptic potential	GO:2000463	26	0.0196594	0.248541	16	0.169359	16	0.852054	0.00859343	8	0.276186	0.1326	13	0.704451	0.232822	12	0.832476	0.0115716	13	0.223141
hormone transport	GO:0009914	236	0.0197863	0.24973	103	0.0274056	128	0.361175	0.00108514	43	0.0768883	0.0228486	98	0.316359	0.0302579	96	0.324612	0.0163605	75	0.273885
paranodal junction assembly	GO:0030913	7	0.019781	0.24973	6	0.0639921	6	0.556742	0.202681	2	1	0.96254	1	1	0.804313	2	1	0.0965476	4	0.625905
outflow tract septum morphogenesis	GO:0003148	26	0.0198368	0.250161	16	0.276509	15	0.934297	0.000502258	10	0.0424975	0.0263678	15	0.341281	0.0595636	14	0.450318	0.00105791	15	0.0441539
positive regulation of striated muscle tissue development	GO:0045844	61	0.0199154	0.25059	31	0.272051	32	0.934206	0.0198925	13	0.428631	0.0312881	29	0.368919	0.0482217	28	0.408344	0.00273725	26	0.0883459
positive regulation of muscle organ development	GO:0048636	61	0.0199154	0.25059	31	0.272051	32	0.934206	0.0198925	13	0.428631	0.0312881	29	0.368919	0.0482217	28	0.408344	0.00273725	26	0.0883459
glomerulus development	GO:0032835	48	0.0199202	0.25059	27	0.00114513	35	0.0465981	0.0598418	10	0.743841	0.0268336	25	0.345074	0.0495866	24	0.412954	0.0498393	19	0.48167
subpallium development	GO:0021544	19	0.0199602	0.250886	12	0.00620331	15	0.140618	0.165344	4	0.99162	0.0130493	12	0.230619	0.190264	9	0.760904	0.359589	6	0.964613
regulation of calcium ion-dependent exocytosis	GO:0017158	88	0.0200508	0.251816	44	0.0963425	50	0.683278	0.22857	13	1	0.0335382	41	0.386476	0.0104853	43	0.172126	0.000594957	38	0.0281598
cell fate commitment	GO:0045165	163	0.0200695	0.251845	76	0.0838977	89	0.64137	0.0603475	26	0.745729	0.000830345	79	0.0360384	0.128059	66	0.654826	0.0926825	51	0.616831
cell proliferation in bone marrow	GO:0071838	6	0.0201497	0.252495	5	0.231322	4	0.920603	0.516483	1	1	0.286791	3	0.903274	0.275638	3	0.880425	1	0	1
negative regulation of ubiquitin protein ligase activity	GO:1904667	9	0.0201545	0.252495	6	0.00378184	8	0.10215	0.0507933	3	0.68598	0.761705	2	1	0.729473	2	1	0.254277	3	0.879321
negative regulation of embryonic development	GO:0045992	25	0.0201845	0.25257	15	0.0453453	17	0.465806	0.15108	5	0.948967	0.276953	11	0.903274	0.151723	12	0.686567	0.0160309	12	0.270959
aminoglycan biosynthetic process	GO:0006023	97	0.0201937	0.25257	48	0.379933	50	0.959697	0.00377189	21	0.174653	0.205535	40	0.831743	0.255794	39	0.85823	0.00925791	37	0.193597
regulation of regulated secretory pathway	GO:1903305	117	0.0202705	0.253323	56	0.091526	65	0.66587	0.130832	18	0.877441	0.0601599	51	0.512155	0.0230327	53	0.278477	8.96418e-05	50	0.00647205
response to ammonium ion	GO:0060359	92	0.0203443	0.253732	44	0.00494223	57	0.124077	0.237653	13	1	0.00252242	46	0.0793937	0.0200866	42	0.258445	0.0498511	31	0.48167
negative regulation of ion transmembrane transport	GO:0034766	80	0.0203407	0.253732	38	0.0880736	44	0.655013	0.799298	7	1	0.483286	28	0.988874	0.094145	33	0.572308	0.0135277	29	0.24634
double-strand break repair	GO:0006302	219	0.0203532	0.253732	96	0.215233	111	0.912396	0.999962	9	1	0.409684	79	0.913647	0.738267	72	1	0.999507	36	1
protein autophosphorylation	GO:0046777	209	0.0203722	0.253761	97	0.029761	118	0.376315	0.606314	24	1	0.00313949	97	0.0932301	0.000249874	102	0.0102053	0.0630283	67	0.522808
positive regulation of delayed rectifier potassium channel activity	GO:1902261	4	0.0205415	0.255661	4	0.281641	3	0.937204	0.391096	1	1	0.441963	2	0.948354	0.436103	2	0.925111	0.276365	2	0.879321
telencephalon development	GO:0021537	198	0.0205619	0.255706	90	0.000409207	120	0.0222396	0.350263	25	1	1.09002e-07	107	2.24398e-05	6.10775e-05	97	0.00328782	0.507077	52	1
cell communication by electrical coupling	GO:0010644	27	0.02059	0.255847	16	0.175021	16	0.856496	0.0828248	6	0.85391	0.0275283	15	0.349763	0.00957108	16	0.162912	0.0288501	12	0.368092
hindgut development	GO:0061525	6	0.0207433	0.257542	5	0.0766223	5	0.610494	0.00176352	4	0.107893	0.10113	4	0.663485	0.307977	3	0.889547	0.154329	3	0.782503
digestion	GO:0007586	71	0.0208203	0.258077	34	0.0626591	40	0.550128	0.678811	7	1	0.0889806	30	0.63136	0.0442722	31	0.391966	0.0791531	23	0.580874
cellular response to molecule of bacterial origin	GO:0071219	117	0.0208062	0.258077	54	0.790677	52	1	0.862315	10	1	0.454488	42	0.962691	0.084202	48	0.544183	0.266992	33	0.879321
L-arginine import across plasma membrane	GO:0097638	4	0.0209462	0.258939	4	0.283121	3	0.938324	0.389377	1	1	0.129484	3	0.704242	0.0149229	4	0.218592	0.276377	2	0.879321
pulmonary valve morphogenesis	GO:0003184	16	0.0209336	0.258939	11	0.241544	10	0.920603	0.00159501	7	0.100823	0.0118437	11	0.220805	0.103261	9	0.601311	0.0493538	8	0.48167
endoplasmic reticulum tubular network formation	GO:0071787	4	0.0209711	0.258939	4	0.0612384	4	0.545104	1	0	1	0.148704	3	0.720864	0.147527	3	0.680231	0.711549	1	1
negative regulation of apoptotic signaling pathway	GO:2001234	190	0.0209748	0.258939	82	0.0409448	102	0.441439	0.102617	27	0.877441	0.173994	72	0.767409	0.256271	69	0.85823	0.0287726	59	0.367719
translesion synthesis	GO:0019985	40	0.0209084	0.258939	21	0.0144841	26	0.246813	0.946145	2	1	0.16095	17	0.734911	0.464456	14	0.954604	0.801883	8	1
T cell proliferation	GO:0042098	116	0.0210323	0.259438	53	0.0255701	66	0.347834	0.307542	15	1	0.0239539	51	0.324367	0.0177153	51	0.241931	0.166759	34	0.808586
cellular lipid metabolic process	GO:0044255	862	0.0211191	0.259974	340	0.00326525	448	0.0933262	1.94523e-05	135	0.00448996	0.0580791	321	0.503073	9.34749e-05	346	0.0046084	0.0186311	242	0.290691
regulation of cell proliferation in bone marrow	GO:0071863	6	0.021127	0.259974	5	0.531881	3	0.962313	0.518841	1	1	0.617641	2	1	0.0806021	4	0.532247	1	0	1
positive regulation of cell proliferation in bone marrow	GO:0071864	6	0.021127	0.259974	5	0.531881	3	0.962313	0.518841	1	1	0.617641	2	1	0.0806021	4	0.532247	1	0	1
positive regulation of organ growth	GO:0046622	45	0.0211967	0.260302	24	0.619248	21	1	0.0705807	9	0.803391	0.300773	18	0.903274	0.118712	20	0.638804	0.00492147	20	0.131764
regulation of skeletal muscle adaptation	GO:0014733	15	0.0212049	0.260302	10	0.041281	11	0.443112	0.256317	3	1	0.2513	7	0.896927	0.434103	6	0.922621	0.344092	5	0.941941
glial cell-derived neurotrophic factor receptor signaling pathway	GO:0035860	7	0.0211995	0.260302	6	0.240533	5	0.920603	0.0451216	3	0.640618	0.252211	4	0.896927	0.814385	2	1	0.633217	2	1
reflex	GO:0060004	11	0.0212853	0.261079	8	0.235858	7	0.920603	0.128556	3	0.877441	0.348946	5	0.903274	0.341644	5	0.889547	0.0412658	6	0.438815
cell communication by electrical coupling involved in cardiac conduction	GO:0086064	23	0.0213261	0.2611	14	0.274794	13	0.934297	0.0409377	6	0.608434	0.0308341	13	0.367261	0.00996005	14	0.166921	0.0186008	11	0.290691
regulation of renal sodium excretion	GO:0035813	14	0.0213384	0.2611	9	0.0497765	10	0.491886	0.45285	2	1	0.311847	6	0.903274	0.136734	7	0.666988	0.222622	5	0.876532
mammary gland epithelium development	GO:0061180	64	0.0213064	0.2611	33	0.0926114	37	0.668062	0.207158	10	1	0.349216	25	0.903274	0.243631	26	0.844815	0.642298	16	1
positive regulation of cold-induced thermogenesis	GO:0120162	73	0.021377	0.261362	36	0.0369976	43	0.417692	0.198901	11	1	0.00826691	36	0.175646	0.000303333	40	0.0119405	0.393643	20	0.991656
negative regulation of prostatic bud formation	GO:0060686	4	0.0213987	0.261418	4	0.303005	3	0.959697	0.0677888	2	0.791337	0.836906	1	1	0.456903	2	0.947775	0.287392	2	0.879321
amylin receptor signaling pathway	GO:0097647	3	0.0214609	0.261523	3	0.0614116	3	0.545507	1	0	1	0.0197366	3	0.298296	0.0161553	3	0.227811	1	0	1
regulation of membrane depolarization during action potential	GO:0098902	6	0.0214836	0.261523	5	0.0676609	5	0.570103	0.504336	1	1	0.0926769	4	0.640877	0.0866223	4	0.54988	0.798286	1	1
myotube differentiation	GO:0014902	80	0.0215229	0.261523	40	0.028547	48	0.368859	0.0757391	14	0.826903	0.0602047	36	0.512155	0.123753	34	0.646521	0.0528814	28	0.495434
negative regulation of aldosterone metabolic process	GO:0032345	4	0.0215447	0.261523	4	0.311408	3	0.959697	1	0	1	0.478382	2	0.984685	0.476595	2	0.960847	0.714982	1	1
negative regulation of aldosterone biosynthetic process	GO:0032348	4	0.0215447	0.261523	4	0.311408	3	0.959697	1	0	1	0.478382	2	0.984685	0.476595	2	0.960847	0.714982	1	1
negative regulation of cortisol biosynthetic process	GO:2000065	4	0.0215447	0.261523	4	0.311408	3	0.959697	1	0	1	0.478382	2	0.984685	0.476595	2	0.960847	0.714982	1	1
positive regulation of blood coagulation	GO:0030194	18	0.0214742	0.261523	11	0.0728663	12	0.596583	0.599072	2	1	0.0507464	10	0.478316	0.594319	6	1	0.124998	7	0.712088
positive regulation of hemostasis	GO:1900048	18	0.0214742	0.261523	11	0.0728663	12	0.596583	0.599072	2	1	0.0507464	10	0.478316	0.594319	6	1	0.124998	7	0.712088
positive regulation of the force of heart contraction	GO:0098735	4	0.0215774	0.261712	4	0.0501598	4	0.493552	1	0	1	0.432909	2	0.939502	0.425041	2	0.913358	0.26398	2	0.879321
positive regulation of urine volume	GO:0035810	12	0.0216191	0.261807	8	0.12149	8	0.751605	0.0330044	4	0.550699	0.0184847	8	0.285595	0.0161634	8	0.227811	0.0103266	7	0.207267
acute inflammatory response	GO:0002526	81	0.0216196	0.261807	38	0.205766	42	0.906571	0.0573059	14	0.730177	0.176476	32	0.772209	0.206367	31	0.789099	0.720638	18	1
positive regulation of cell proliferation involved in kidney development	GO:1901724	6	0.0216401	0.261846	5	0.0783826	5	0.616777	0.500291	1	1	0.102036	4	0.663703	0.309269	3	0.889547	0.0336461	4	0.402011
deoxyribonucleoside monophosphate biosynthetic process	GO:0009157	10	0.0218297	0.263931	7	0.286702	6	0.944145	0.669803	1	1	0.212478	5	0.84108	0.980217	1	1	1	0	1
branching morphogenesis of an epithelial tube	GO:0048754	125	0.0219148	0.264751	60	0.0154569	74	0.257232	0.00998786	24	0.305433	0.0215848	57	0.310071	0.0188481	57	0.248815	0.0503022	42	0.482773
positive regulation of neuron projection development	GO:0010976	239	0.021945	0.264905	109	0.005418	138	0.130096	0.317638	31	1	0.00792433	106	0.17221	0.00202108	109	0.0533607	0.0358479	77	0.411845
cellular response to amino acid stimulus	GO:0071230	62	0.0220488	0.265108	32	0.0571865	37	0.524491	0.102124	11	0.877441	0.00432204	33	0.115919	0.00376245	33	0.0855479	0.18175	20	0.831717
positive regulation of leukocyte cell-cell adhesion	GO:1903039	137	0.0220378	0.265108	62	0.0867681	74	0.650775	0.0323567	23	0.544064	0.126055	55	0.704242	0.00384354	63	0.0865388	0.0660941	43	0.529657
regulation of pathway-restricted SMAD protein phosphorylation	GO:0060393	50	0.0220155	0.265108	26	0.252386	27	0.921643	0.00815225	12	0.267654	0.0470168	24	0.461504	0.121983	22	0.64374	1.64756e-05	27	0.00167326
negative regulation of signal transduction by p53 class mediator	GO:1901797	31	0.0220072	0.265108	17	0.145321	18	0.801238	0.118248	6	0.877441	0.0348156	16	0.391317	0.122775	14	0.644701	0.117766	11	0.696968
non-recombinational repair	GO:0000726	82	0.0220202	0.265108	39	0.747029	36	1	0.999324	2	1	0.554448	28	1	0.836567	24	1	0.964359	14	1
positive regulation of cell activation	GO:0050867	208	0.0220873	0.265361	91	0.14202	108	0.794178	0.187638	28	1	0.183517	80	0.789379	0.149579	80	0.683672	0.150598	60	0.775928
neuroblast proliferation	GO:0007405	45	0.0221447	0.265841	25	0.513222	23	0.959697	0.0157619	11	0.380565	0.132902	21	0.705187	0.6584	16	1	0.347392	14	0.946685
cytosolic calcium ion transport	GO:0060401	122	0.0222341	0.266704	58	0.0297788	70	0.376315	0.108043	19	0.877441	0.0679931	52	0.542533	0.0104048	56	0.171359	0.000867291	48	0.0379664
regulation of cardiac epithelial to mesenchymal transition	GO:0062042	9	0.0224053	0.268547	7	0.00159209	9	0.057708	0.000172804	6	0.0221219	0.013585	7	0.236518	0.0605523	6	0.454711	0.000177296	8	0.0110242
cardiac muscle tissue morphogenesis	GO:0055008	67	0.0224255	0.268577	35	0.0373773	41	0.419915	0.024305	14	0.471009	0.234946	28	0.875316	0.308133	27	0.889547	0.00134226	30	0.0522965
response to nutrient	GO:0007584	171	0.02249	0.269138	76	0.00338112	100	0.0952857	0.105521	25	0.877441	0.0350178	72	0.391675	0.000707206	80	0.0237827	0.00103944	62	0.0437322
alternative mRNA splicing, via spliceosome	GO:0000380	70	0.0225362	0.269479	35	0.143204	39	0.796172	0.561751	8	1	0.651852	24	1	0.251925	28	0.853754	0.946039	13	1
regulation of microvillus organization	GO:0032530	13	0.0225796	0.269786	9	0.470459	7	0.959697	0.186499	3	1	0.152153	7	0.726388	0.531703	5	1	0.894723	2	1
endocardial cushion fusion	GO:0003274	4	0.0226065	0.269896	4	0.0608869	4	0.543762	0.000194565	4	0.0239032	0.0184112	4	0.285328	0.0180192	4	0.242953	0.00532071	4	0.139403
glomerular epithelium development	GO:0072010	16	0.022693	0.270293	11	0.117063	11	0.73936	0.31227	3	1	0.040968	10	0.431611	0.0411037	10	0.377214	0.133674	7	0.73612
positive regulation of Ras protein signal transduction	GO:0046579	38	0.0226836	0.270293	21	0.0243671	25	0.339159	0.455199	5	1	0.166076	17	0.743899	0.0478638	19	0.407716	0.551602	10	1
peptidyl-tyrosine dephosphorylation	GO:0035335	90	0.0226667	0.270293	44	0.67714	42	1	0.6063	10	1	0.64385	31	1	0.360197	34	0.889547	0.5896	23	1
positive regulation of sarcomere organization	GO:0060298	4	0.0228168	0.271343	4	0.303052	3	0.959697	0.00557274	3	0.213693	0.141832	3	0.711408	0.138946	3	0.670267	0.0593693	3	0.512049
DNA integrity checkpoint	GO:0031570	153	0.0227995	0.271343	69	0.000553007	94	0.0273523	0.992619	9	1	0.0541622	64	0.489103	0.352222	56	0.889547	0.995678	26	1
immune system process	GO:0002376	2002	0.0228757	0.27162	775	0.0668444	987	0.565727	0.409162	229	1	0.0433871	735	0.446978	5.72715e-05	768	0.00317025	0.00605864	553	0.147676
JAK-STAT cascade involved in growth hormone signaling pathway	GO:0060397	9	0.0228666	0.27162	7	0.0926182	7	0.668062	0.68245	1	1	0.717167	3	1	0.0724639	6	0.501653	0.0709296	5	0.548777
regulation of mitotic spindle organization	GO:0060236	36	0.022976	0.272599	20	0.0865853	22	0.650414	0.926669	2	1	0.17426	16	0.768359	0.379607	14	0.889547	0.931293	6	1
cholesterol biosynthetic process	GO:0006695	62	0.0230059	0.272741	31	0.00103695	42	0.0433979	8.62084e-06	20	0.00243374	0.00477105	32	0.125098	3.82631e-05	37	0.00228588	0.0134777	24	0.24634
negative chemotaxis	GO:0050919	41	0.023034	0.272749	23	0.0956711	25	0.680536	0.214882	7	1	0.0415035	21	0.434702	0.00352454	24	0.0817242	0.000895111	21	0.0386292
spermatid development	GO:0007286	94	0.0230424	0.272749	44	0.0117794	56	0.218573	0.984001	5	1	0.00563818	45	0.140539	0.37921	34	0.889547	0.681546	22	1
negative regulation of cholesterol storage	GO:0010887	8	0.02308	0.272982	6	0.290919	5	0.950227	1	0	1	0.540701	3	1	0.249721	4	0.852601	1	0	1
chorio-allantoic fusion	GO:0060710	6	0.0231331	0.273398	5	0.086793	5	0.650775	0.497784	1	1	0.346491	3	0.903274	0.107633	4	0.610147	0.0355235	4	0.410425
response to platelet aggregation inhibitor	GO:0061478	11	0.0231786	0.273667	8	0.23026	7	0.920603	0.386428	2	1	0.340617	5	0.903274	0.150128	6	0.685002	0.828529	2	1
positive regulation of nitric oxide mediated signal transduction	GO:0010750	4	0.0231918	0.273667	4	0.315996	3	0.959697	1	0	1	0.48413	2	0.988939	0.153013	3	0.688084	0.300568	2	0.879321
immune system development	GO:0002520	690	0.0232555	0.274206	284	0.0558026	354	0.518722	0.903205	69	1	0.201118	256	0.827835	0.00381355	276	0.0861952	0.13643	191	0.743808
cell chemotaxis	GO:0060326	171	0.0233918	0.275535	76	0.000382763	104	0.0213783	0.215591	23	1	0.00659002	76	0.155124	1.53649e-05	86	0.00112533	0.0028559	60	0.090076
segmentation	GO:0035282	77	0.0234044	0.275535	38	0.00245265	50	0.0754385	0.0128693	16	0.34638	0.00244673	40	0.0776142	0.103371	33	0.601513	0.000378769	34	0.0201754
regulation of polysaccharide metabolic process	GO:0032881	36	0.0234357	0.275691	20	0.147912	21	0.806189	0.92944	2	1	0.0109069	20	0.209001	0.0223052	19	0.274916	0.314465	11	0.900692
cellular response to estradiol stimulus	GO:0071392	28	0.0235069	0.276315	16	0.124435	17	0.759471	0.0856913	6	0.872025	0.0148179	16	0.250341	0.0129307	16	0.197914	0.265782	9	0.879321
regulation of DNA damage response, signal transduction by p53 class mediator	GO:0043516	31	0.0235298	0.276371	17	0.361443	16	0.959697	0.449924	4	1	0.507224	11	1	0.629015	10	1	0.115648	11	0.693021
endocrine process	GO:0050886	54	0.0235649	0.276462	27	0.0263867	33	0.353263	0.0337839	11	0.556528	0.199425	22	0.824436	0.357697	20	0.889547	0.0577745	19	0.507283
negative regulation of peptide secretion	GO:0002792	84	0.0235739	0.276462	40	0.00138418	54	0.0525852	0.14781	13	0.935994	0.379973	31	0.903274	0.613876	28	1	0.0206505	30	0.308764
regulation of protein kinase B signaling	GO:0051896	161	0.0236776	0.277465	73	0.168064	84	0.848058	0.389111	20	1	0.525065	57	1	0.00988086	71	0.165776	0.103847	49	0.651568
sterol biosynthetic process	GO:0016126	67	0.0237242	0.277797	33	0.000368492	46	0.0207911	3.03629e-05	20	0.00633627	0.00507538	34	0.130385	5.83825e-06	41	0.000486011	0.0349041	24	0.407443
T cell chemotaxis	GO:0010818	11	0.023816	0.278658	8	0.264358	7	0.928148	0.369121	2	1	0.831771	3	1	0.615091	4	1	0.593689	3	1
positive regulation of epithelial cell migration	GO:0010634	127	0.0238712	0.279089	59	0.0141137	74	0.243458	0.055308	21	0.714954	0.00238379	61	0.0764521	0.00100134	62	0.0306315	0.0265746	43	0.352003
signal release	GO:0023061	349	0.023996	0.280223	150	0.0182156	189	0.285784	0.00251184	58	0.137643	0.0175239	144	0.278957	0.0123093	144	0.193121	0.00011108	122	0.00755444
nephric duct development	GO:0072176	13	0.0240049	0.280223	9	0.037326	10	0.419915	0.45312	2	1	0.145525	7	0.716963	0.140023	7	0.670333	0.699984	3	1
DNA-dependent DNA replication maintenance of fidelity	GO:0045005	40	0.0240432	0.280455	22	0.0561841	25	0.520141	0.955878	2	1	0.0233475	21	0.320621	0.591515	14	1	0.989971	5	1
membrane depolarization during action potential	GO:0086010	33	0.0241127	0.280836	20	0.0458803	22	0.469268	0.392748	5	1	4.84342e-05	24	0.00461154	0.000736859	22	0.0243499	0.025584	15	0.34678
monocyte aggregation	GO:0070487	4	0.0240975	0.280836	4	0.314008	3	0.959697	0.0717706	2	0.808943	0.476951	2	0.983682	0.147488	3	0.680231	0.0646358	3	0.526839
positive regulation of reactive oxygen species biosynthetic process	GO:1903428	35	0.0241361	0.280893	19	0.384247	18	0.959697	0.568563	4	1	0.591612	12	1	0.427606	13	0.915937	0.0801943	13	0.583186
adult behavior	GO:0030534	105	0.0241809	0.281199	50	0.00302994	65	0.0880827	0.147134	16	0.93471	0.186109	42	0.795955	0.283782	40	0.889547	0.0788033	34	0.579947
negative regulation of cold-induced thermogenesis	GO:0120163	43	0.0242906	0.28226	23	0.530847	21	0.961396	0.214887	7	1	0.465547	16	0.97356	0.692116	14	1	0.118786	15	0.701121
embryonic organ development	GO:0048568	327	0.0243209	0.282397	143	0.0252014	178	0.345873	0.0258379	50	0.485344	0.000402345	148	0.0227646	0.00747756	139	0.138588	0.00807983	106	0.17813
cerebral cortex development	GO:0021987	91	0.0244465	0.283424	44	0.0214844	54	0.317309	0.729032	9	1	1.94714e-05	52	0.00219724	0.000185944	49	0.00804735	0.586601	23	1
sister chromatid cohesion	GO:0007062	51	0.0244432	0.283424	27	0.2423	28	0.920603	1	0	1	0.19086	22	0.806758	0.960424	13	1	0.99135	7	1
sexual reproduction	GO:0019953	563	0.0245134	0.283982	229	0.0796984	285	0.62455	0.981738	49	1	0.123485	210	0.704242	0.655921	190	1	0.642321	139	1
positive regulation of blood pressure	GO:0045777	23	0.0245422	0.2841	13	0.103944	14	0.705103	0.927437	1	1	0.101031	11	0.66312	0.0376909	12	0.361208	0.663188	5	1
histone H3-K9 dimethylation	GO:0036123	6	0.0246771	0.285386	5	0.0878029	5	0.654563	1	0	1	0.349573	3	0.903274	0.33845	3	0.889547	1	0	1
receptor transactivation	GO:0035624	4	0.0246908	0.285386	4	0.0623935	4	0.549424	1	0	1	0.476199	2	0.983682	0.473399	2	0.959265	0.716787	1	1
regulation of MAP kinase activity	GO:0043405	275	0.0247912	0.286113	120	0.227314	140	0.920603	0.176668	37	1	0.0796333	110	0.594965	2.33075e-06	134	0.000224725	0.00329873	92	0.101521
response to transforming growth factor beta	GO:0071559	209	0.0247895	0.286113	96	0.218048	109	0.915335	0.0072242	37	0.249435	0.31828	80	0.903274	0.104643	85	0.603956	0.0116872	71	0.224518
female sex differentiation	GO:0046660	96	0.0248157	0.28612	46	0.252521	50	0.921643	0.306239	13	1	0.0363225	43	0.40126	0.20393	38	0.787044	0.337935	27	0.933136
regulation of DNA metabolic process	GO:0051052	360	0.0248294	0.28612	152	0.153455	183	0.819685	0.999545	23	1	0.174651	136	0.769638	0.546984	125	1	0.953474	79	1
mRNA catabolic process	GO:0006402	297	0.02485	0.286141	118	0.145756	143	0.802171	0.000602554	51	0.0480592	0.999945	67	1	0.911403	84	1	0.0498317	82	0.48167
secretion by tissue	GO:0032941	27	0.0249734	0.286992	15	0.0604114	17	0.541802	0.815494	2	1	0.0854676	13	0.617947	0.0338135	14	0.341815	0.921507	4	1
renal system vasculature development	GO:0061437	19	0.0249992	0.286992	12	0.0680063	13	0.570804	0.168664	4	1	0.0143586	12	0.244675	0.0391801	11	0.368599	0.0977214	8	0.630533
kidney vasculature development	GO:0061440	19	0.0249992	0.286992	12	0.0680063	13	0.570804	0.168664	4	1	0.0143586	12	0.244675	0.0391801	11	0.368599	0.0977214	8	0.630533
negative regulation of mitochondrial outer membrane permeabilization involved in apoptotic signaling pathway	GO:1901029	8	0.0249835	0.286992	6	0.109018	6	0.718381	0.596966	1	1	0.965345	1	1	0.539218	3	1	0.892318	1	1
cellular sodium ion homeostasis	GO:0006883	13	0.0251149	0.288102	9	0.277865	8	0.934297	0.0575085	4	0.730679	0.555902	5	1	0.551245	5	1	0.0088394	8	0.187503
glycerolipid biosynthetic process	GO:0045017	229	0.0251616	0.288422	99	0.0110274	127	0.208167	0.0098115	38	0.301956	0.123018	89	0.704242	0.0314434	93	0.330351	0.0773722	68	0.573571
excretion	GO:0007588	40	0.0252836	0.289384	21	0.124976	23	0.76125	0.658107	4	1	0.109017	18	0.68457	0.0115454	21	0.183977	0.16986	13	0.814236
regulation of cellular carbohydrate metabolic process	GO:0010675	107	0.0252828	0.289384	50	0.416024	53	0.959697	0.781348	10	1	0.166429	43	0.744603	0.192443	42	0.765179	0.125442	33	0.712088
hormone secretion	GO:0046879	230	0.0253431	0.289847	100	0.0204579	126	0.307291	0.0038856	40	0.1781	0.0403391	94	0.427943	0.0398107	93	0.370669	0.00897117	75	0.189289
chondrocyte differentiation	GO:0002062	94	0.0255488	0.291975	46	0.13161	52	0.777787	0.00569453	20	0.214199	0.00241615	48	0.0768426	0.00718522	46	0.134803	0.0407539	33	0.436293
regulation of cardiac muscle tissue growth	GO:0055021	53	0.0255675	0.291975	27	0.180182	29	0.867765	0.0769078	10	0.830606	0.193729	22	0.813694	0.0386629	25	0.366515	0.00132577	24	0.0517865
pyrimidine-containing compound metabolic process	GO:0072527	90	0.0256096	0.292237	41	0.302527	45	0.959697	0.508563	10	1	0.189384	35	0.803867	0.84009	26	1	0.619687	21	1
cell-matrix adhesion	GO:0007160	178	0.0256833	0.29264	83	0.0208358	102	0.309973	0.216963	25	1	0.0763367	75	0.580007	0.0513609	76	0.421115	0.395073	50	0.993979
regulation of DNA repair	GO:0006282	110	0.0256704	0.29264	51	0.0301531	63	0.37838	0.939858	8	1	0.0164839	50	0.269149	0.145054	44	0.678047	0.998129	16	1
glutamate receptor signaling pathway	GO:0007215	70	0.0258078	0.293838	36	0.137297	40	0.788713	0.00103643	18	0.0748293	0.544802	26	1	0.534354	26	1	0.0713083	25	0.550031
negative regulation of alpha-beta T cell differentiation	GO:0046639	20	0.0258395	0.29398	12	0.0119182	15	0.220007	0.668474	2	1	0.231668	9	0.869605	0.0163469	12	0.228845	0.587271	5	1
regulation of lymphangiogenesis	GO:1901490	4	0.0259194	0.294669	4	0.329338	3	0.959697	0.0769322	2	0.830606	0.496054	2	0.994197	0.497296	2	0.97837	0.318875	2	0.90778
positive regulation of transcription of Notch receptor target	GO:0007221	18	0.0259707	0.295032	12	0.132568	12	0.779148	0.168985	4	1	0.206924	9	0.832613	0.0985553	10	0.586724	0.598199	5	1
vitamin A metabolic process	GO:0006776	6	0.0259903	0.295034	5	0.0828439	5	0.635788	0.519286	1	1	0.339146	3	0.903274	0.33004	3	0.889547	0.824261	1	1
positive regulation of potassium ion transport	GO:0043268	35	0.0261677	0.296827	20	0.0810091	22	0.629318	0.805454	3	1	0.284624	15	0.903274	0.101392	17	0.594995	0.1274	13	0.719349
error-free translesion synthesis	GO:0070987	19	0.0262447	0.297479	11	0.0362295	13	0.414665	0.88224	1	1	0.256567	8	0.900999	0.898387	4	1	0.85568	3	1
striatum development	GO:0021756	17	0.0262733	0.297581	11	0.00545826	14	0.130741	0.128837	4	0.877441	0.0176079	11	0.279125	0.253137	8	0.856284	0.285891	6	0.879321
divalent inorganic cation transport	GO:0072511	343	0.0264019	0.298594	147	0.0021376	192	0.068126	0.353435	42	1	0.00260098	147	0.0806992	0.002324	146	0.0593777	0.000530345	116	0.0262314
negative regulation of neurological system process	GO:0031645	15	0.0263985	0.298594	10	0.291363	9	0.950456	0.024747	5	0.473532	0.294973	7	0.903274	0.489261	6	0.971809	0.192702	6	0.843026
NIK/NF-kappaB signaling	GO:0038061	89	0.026467	0.299108	41	0.432716	43	0.959697	0.271135	12	1	0.317246	33	0.903274	0.0695163	37	0.490235	0.42896	23	1
digestive system process	GO:0022600	57	0.0265743	0.300099	28	0.0616032	33	0.546253	0.772941	5	1	0.0488112	26	0.469141	0.0400792	26	0.371617	0.0502327	20	0.482773
leukemia inhibitory factor signaling pathway	GO:0048861	4	0.0266455	0.30068	4	0.0626629	4	0.550128	1	0	1	0.844391	1	1	0.472774	2	0.958531	0.0640032	3	0.525621
pallium development	GO:0021543	134	0.0267305	0.301415	62	0.00053665	84	0.0267167	0.581968	15	1	5.54635e-06	73	0.000741167	3.69445e-05	70	0.00222456	0.731269	32	1
aortic valve morphogenesis	GO:0003180	21	0.0267584	0.301507	13	0.034286	15	0.403019	0.091496	5	0.877441	0.0443082	12	0.451828	0.1984	10	0.775975	0.506081	6	1
platelet-derived growth factor receptor signaling pathway	GO:0048008	51	0.0268092	0.301856	27	0.663686	24	1	0.949307	3	1	0.614182	18	1	0.0709757	24	0.496439	0.17458	17	0.823558
cAMP metabolic process	GO:0046058	20	0.0270679	0.304543	13	0.265267	12	0.929304	0.0922482	5	0.877441	0.181033	10	0.782769	0.0872265	11	0.551144	0.856178	4	1
positive regulation of lamellipodium organization	GO:1902745	24	0.0271975	0.305554	14	0.00578675	18	0.134794	0.296433	4	1	0.040806	13	0.431095	0.00127932	16	0.0375514	0.599945	6	1
phospholipid biosynthetic process	GO:0008654	243	0.0272542	0.305554	104	0.0109309	134	0.20664	0.0349597	37	0.565179	0.149616	93	0.721616	0.0413825	97	0.379086	0.4338	63	1
regulation of T cell migration	GO:2000404	22	0.0272598	0.305554	13	0.336222	12	0.959697	0.459193	3	1	0.528986	8	1	0.0994795	11	0.589219	0.171853	8	0.818301
DNA ligation	GO:0006266	16	0.0272234	0.305554	10	0.0245749	12	0.341271	0.845067	1	1	0.0636759	9	0.524913	0.285093	7	0.889547	0.59291	4	1
branching morphogenesis of a nerve	GO:0048755	9	0.027278	0.305554	7	0.516582	5	0.959697	0.303269	2	1	0.464773	4	0.973378	0.465072	4	0.955012	0.48232	3	1
trans-synaptic signaling, modulating synaptic transmission	GO:0099550	9	0.0272554	0.305554	7	0.528378	5	0.960163	0.695311	1	1	0.916043	2	1	0.91697	2	1	0.0798689	5	0.583181
regulation of osteoblast differentiation	GO:0045667	95	0.0273113	0.305702	45	0.0504883	54	0.493552	0.0707035	16	0.803391	0.0437642	42	0.449261	0.0566136	41	0.442283	5.8761e-05	42	0.00461426
regulation of protein kinase C activity	GO:1900019	4	0.0273756	0.305972	4	0.701242	2	1	0.407499	1	1	0.855023	1	1	0.855814	1	1	0.732407	1	1
positive regulation of protein kinase C activity	GO:1900020	4	0.0273756	0.305972	4	0.701242	2	1	0.407499	1	1	0.855023	1	1	0.855814	1	1	0.732407	1	1
cGMP catabolic process	GO:0046069	4	0.0274567	0.306654	4	0.937826	1	1	0.394729	1	1	0.475936	2	0.983682	0.472847	2	0.958531	0.0639006	3	0.525409
smooth muscle cell differentiation	GO:0051145	55	0.0276189	0.308081	28	0.710987	25	1	0.174072	9	1	0.0828189	25	0.608323	0.0427135	26	0.384516	0.0299407	21	0.37775
regulation of carbohydrate metabolic process	GO:0006109	133	0.027625	0.308081	61	0.555848	64	0.985703	0.903144	11	1	0.131196	54	0.704242	0.194883	52	0.76953	0.0777442	42	0.57465
neurotransmitter biosynthetic process	GO:0042136	66	0.0276616	0.308264	33	0.367783	34	0.959697	0.21853	10	1	0.165584	28	0.743718	0.151213	28	0.685836	0.00576565	27	0.145489
anion transmembrane transport	GO:0098656	196	0.0277252	0.308563	87	0.0364826	108	0.415514	0.394008	24	1	0.4114	72	0.915598	0.00539159	87	0.112207	0.174313	57	0.823268
negative regulation of cytosolic calcium ion concentration	GO:0051481	9	0.027729	0.308563	7	0.0966578	7	0.683605	0.299591	2	1	0.728598	3	1	0.728866	3	1	0.0172502	6	0.282027
microtubule cytoskeleton organization	GO:0000226	492	0.0277872	0.308986	207	0.0120188	264	0.220093	0.997876	38	1	0.0103101	201	0.201882	0.381101	178	0.889547	0.974206	110	1
regulation of fat cell differentiation	GO:0045598	101	0.0278995	0.310008	48	0.048376	58	0.486231	0.270097	14	1	0.00630628	49	0.151769	0.00516155	49	0.109362	0.0549987	34	0.499178
long-term synaptic potentiation	GO:0060291	68	0.0281924	0.313034	34	0.020829	42	0.309973	0.0444345	13	0.633815	0.688189	23	1	0.47018	25	0.958531	0.0592883	24	0.511727
ribosomal small subunit export from nucleus	GO:0000056	7	0.0282366	0.313297	5	0.616668	3	1	1	0	1	1	0	1	1	0	1	0.437974	2	1
negative regulation of T cell differentiation	GO:0045581	29	0.0283879	0.313605	16	0.0168741	20	0.272309	0.846317	2	1	0.0458781	15	0.456577	0.00204463	18	0.0537961	0.290298	9	0.879321
negative regulation of long-term synaptic potentiation	GO:1900272	10	0.0283541	0.313605	7	0.0364775	8	0.415514	0.310633	2	1	0.236105	5	0.877701	0.0217244	7	0.270605	0.219673	4	0.876532
regulation of cytokine production	GO:0001817	450	0.0283329	0.313605	186	0.0300154	236	0.378114	0.523955	51	1	0.099887	172	0.660451	0.0379869	175	0.362015	0.00281667	141	0.0895808
maintenance of apical/basal cell polarity	GO:0035090	6	0.0283851	0.313605	5	0.0863069	5	0.64976	0.139955	2	0.909978	0.0211824	5	0.307326	0.107794	4	0.610254	0.469341	2	1
maintenance of epithelial cell apical/basal polarity	GO:0045199	6	0.0283851	0.313605	5	0.0863069	5	0.64976	0.139955	2	0.909978	0.0211824	5	0.307326	0.107794	4	0.610254	0.469341	2	1
Golgi disassembly	GO:0090166	6	0.0282928	0.313605	5	0.0943377	5	0.675444	0.506006	1	1	0.122992	4	0.704242	0.353401	3	0.889547	1	0	1
glycosaminoglycan biosynthetic process	GO:0006024	94	0.0284246	0.313783	46	0.500424	47	0.959697	0.0056939	20	0.214199	0.332122	37	0.903274	0.245349	38	0.846387	0.0166727	35	0.27668
bile acid metabolic process	GO:0008206	33	0.0284894	0.31417	18	0.00124355	25	0.0492059	0.0730229	7	0.813349	0.0082785	19	0.175647	0.000830658	21	0.0265649	0.207641	11	0.862896
regulation of systemic arterial blood pressure mediated by a chemical signal	GO:0003044	30	0.0285216	0.31417	16	0.408474	15	0.959697	0.0981994	6	0.877441	0.0458007	15	0.456577	0.0800646	14	0.530768	0.162985	10	0.80085
regulation of microtubule cytoskeleton organization	GO:0070507	168	0.0285123	0.31417	77	0.0130259	97	0.231818	0.680589	18	1	0.0138816	75	0.240583	0.416892	62	0.904692	0.846764	39	1
positive regulation of response to oxidative stress	GO:1902884	14	0.0285703	0.314418	9	0.307514	8	0.959697	0.809908	1	1	0.550668	5	1	0.316867	6	0.889547	0.253267	5	0.879321
DNA synthesis involved in DNA repair	GO:0000731	47	0.0285853	0.314418	24	0.00753536	31	0.161001	0.975356	2	1	0.157373	20	0.731237	0.553001	16	1	0.780962	10	1
negative regulation of leukocyte differentiation	GO:1902106	67	0.028623	0.314606	33	0.0228671	41	0.326685	0.781139	6	1	0.170985	28	0.758969	0.0215491	32	0.269523	0.0704914	23	0.547865
regulation of renal output by angiotensin	GO:0002019	3	0.0286986	0.315209	3	0.0717908	3	0.5925	1	0	1	0.0251363	3	0.332691	0.192533	2	0.765179	1	0	1
mammary gland morphogenesis	GO:0060443	43	0.0287912	0.315771	23	0.0815228	26	0.631698	0.0234119	10	0.462356	0.489438	16	0.992504	0.156581	19	0.692813	0.218999	14	0.876532
positive regulation of organelle organization	GO:0010638	541	0.0287869	0.315771	224	0.221648	270	0.918048	0.846694	55	1	0.51117	192	1	0.266328	197	0.869719	0.416469	142	1
negative regulation of smooth muscle cell migration	GO:0014912	20	0.0288283	0.315949	12	0.0361954	14	0.414665	0.400027	3	1	0.747605	6	1	0.215984	9	0.802831	0.109055	8	0.670193
ovulation cycle	GO:0042698	54	0.0289273	0.316505	28	0.286829	29	0.94436	0.439591	7	1	0.00637633	29	0.152731	0.00562465	29	0.115496	0.237579	17	0.876532
regulation of actomyosin structure organization	GO:0110020	83	0.0289621	0.316505	41	0.000487534	56	0.0251766	0.0153769	17	0.37661	0.0282729	39	0.352908	0.0997339	36	0.590038	0.44696	23	1
negative regulation of sodium ion transmembrane transporter activity	GO:2000650	11	0.0289603	0.316505	8	0.111186	8	0.721656	1	0	1	0.0177405	8	0.280642	0.182242	6	0.746109	0.152826	5	0.779429
response to leptin	GO:0044321	20	0.0289588	0.316505	12	0.192689	12	0.883886	0.189065	4	1	0.0561552	11	0.49474	0.235579	9	0.836611	0.60478	5	1
detection of mechanical stimulus	GO:0050982	30	0.0290488	0.316771	17	0.246134	17	0.921643	0.250455	5	1	0.53553	11	1	0.239578	13	0.839792	0.695465	7	1
positive regulation of inflammatory response	GO:0050729	67	0.0290308	0.316771	32	0.234677	35	0.920603	0.0317825	13	0.53917	0.451827	24	0.95901	0.318715	25	0.889547	0.0290002	24	0.36859
establishment or maintenance of actin cytoskeleton polarity	GO:0030950	12	0.0290358	0.316771	8	0.521434	6	0.959697	0.74722	1	1	0.949637	2	1	0.813796	3	1	0.589238	3	1
positive regulation of transporter activity	GO:0032411	83	0.0291162	0.317052	40	0.0684855	47	0.573247	0.35505	11	1	0.0755858	36	0.576853	0.0653207	36	0.472729	0.000743894	35	0.0334292
cardiac ventricle morphogenesis	GO:0003208	69	0.0291089	0.317052	35	0.031781	42	0.387508	0.00213527	17	0.123446	0.13136	30	0.704242	0.251292	28	0.853361	0.00775151	28	0.173892
sprouting angiogenesis	GO:0002040	101	0.0291829	0.317552	48	0.000928184	65	0.0407491	0.273673	14	1	0.00577433	49	0.14234	0.00835733	48	0.147869	0.0334445	35	0.40023
regulation of cholesterol storage	GO:0010885	14	0.0292343	0.317577	9	0.0597228	10	0.537399	0.467164	2	1	0.0678693	8	0.541983	0.061367	8	0.458262	0.471365	4	1
regulation of epinephrine secretion	GO:0014060	3	0.0292686	0.317577	3	0.0778894	3	0.614802	1	0	1	0.221709	2	0.856386	0.207215	2	0.789417	0.509619	1	1
negative regulation of epinephrine secretion	GO:0032811	3	0.0292686	0.317577	3	0.0778894	3	0.614802	1	0	1	0.221709	2	0.856386	0.207215	2	0.789417	0.509619	1	1
epinephrine secretion	GO:0048242	3	0.0292686	0.317577	3	0.0778894	3	0.614802	1	0	1	0.221709	2	0.856386	0.207215	2	0.789417	0.509619	1	1
negative regulation of cell activation	GO:0050866	124	0.0293736	0.318489	56	0.0133903	72	0.234998	0.744021	12	1	0.0648718	52	0.530181	0.00175704	59	0.0483153	0.10048	38	0.639398
secondary alcohol biosynthetic process	GO:1902653	63	0.0294222	0.31879	31	0.000713816	43	0.0331533	1.11884e-05	20	0.00299024	0.00653842	32	0.154909	2.16386e-05	38	0.00147162	0.0165948	24	0.275688
excitatory postsynaptic potential	GO:0060079	86	0.029484	0.319232	42	0.0143664	53	0.246461	0.197194	13	1	0.582836	31	1	0.731548	29	1	0.0193982	32	0.296997
regulation of calcium ion transmembrane transporter activity	GO:1901019	73	0.0295331	0.319536	35	0.0748778	41	0.603859	0.434754	9	1	0.140277	30	0.711408	0.0289387	33	0.315797	0.000751928	31	0.0336908
positive regulation of phospholipase activity	GO:0010518	36	0.0296178	0.319859	20	0.0536257	23	0.508993	0.935854	2	1	0.118366	17	0.699414	0.0131353	20	0.199903	0.502294	10	1
branching involved in salivary gland morphogenesis	GO:0060445	20	0.0296259	0.319859	12	0.0819012	13	0.633663	0.0206102	6	0.439741	0.0459287	11	0.456577	0.0144773	12	0.213915	0.00410726	11	0.118057
morphogenesis of an epithelial fold	GO:0060571	20	0.0295912	0.319859	12	0.20616	12	0.906915	0.393525	3	1	0.606054	7	1	0.406269	8	0.893732	0.112947	8	0.682489
insulin receptor signaling pathway	GO:0008286	115	0.0296478	0.319868	54	0.251639	60	0.921643	0.455481	14	1	0.11237	48	0.691705	0.098397	48	0.586724	0.698551	28	1
positive regulation of Wnt signaling pathway, planar cell polarity pathway	GO:2000096	8	0.0296878	0.320073	6	0.0255796	7	0.347834	0.0498704	3	0.678932	0.104603	5	0.668027	0.0989047	5	0.58793	0.0271684	5	0.356847
nephron development	GO:0072006	104	0.0297477	0.320493	51	0.0244653	62	0.340058	0.107397	17	0.877441	0.101305	45	0.663632	0.181504	43	0.745091	0.163331	33	0.80085
neural tube development	GO:0021915	142	0.0299221	0.320843	66	0.00542281	85	0.130096	0.493482	17	1	0.0042955	67	0.11541	0.00920148	65	0.15908	0.168326	43	0.811992
regulation of NIK/NF-kappaB signaling	GO:1901222	75	0.0298482	0.320843	35	0.458189	36	0.959697	0.302816	10	1	0.163974	30	0.740934	0.0348237	33	0.347416	0.275042	21	0.879321
cellular response to lipopolysaccharide	GO:0071222	114	0.0298553	0.320843	52	0.773491	51	1	0.841443	10	1	0.37928	42	0.903274	0.0573471	48	0.444141	0.284752	32	0.879321
animal organ maturation	GO:0048799	16	0.0298228	0.320843	11	0.630283	8	1	0.319927	3	1	0.61707	6	1	0.2379	8	0.839406	0.289415	6	0.879321
modification of postsynaptic structure	GO:0099010	16	0.0299028	0.320843	10	0.0221132	12	0.32062	0.854612	1	1	0.0202544	10	0.301333	0.280951	7	0.888892	0.369672	5	0.969742
regulation of amino acid transmembrane transport	GO:1903789	10	0.0299277	0.320843	7	0.135683	7	0.787424	0.688889	1	1	0.246981	5	0.895408	0.469904	4	0.958531	0.472439	3	1
notochord development	GO:0030903	17	0.0299069	0.320843	11	0.167638	11	0.846776	0.135213	4	0.891508	0.139571	9	0.711408	0.818099	5	1	0.0645086	8	0.526366
negative regulation of transcription, DNA-templated	GO:0045892	980	0.0300458	0.321883	394	0.385716	478	0.959697	0.957349	96	1	0.710303	341	1	0.802808	333	1	0.375843	257	0.977776
regulation of synapse structural plasticity	GO:0051823	8	0.0300927	0.322159	6	0.0246639	7	0.341976	1	0	1	0.286788	4	0.903274	0.553349	3	1	0.322302	3	0.9128
regulation of lamellipodium morphogenesis	GO:2000392	11	0.0301602	0.322553	8	0.0064214	10	0.14279	0.392692	2	1	0.0732364	7	0.567766	0.00360693	9	0.0826285	0.628724	3	1
axon extension involved in axon guidance	GO:0048846	35	0.030193	0.322553	20	0.2503	20	0.921643	0.123255	7	0.877441	0.0608639	18	0.515398	0.0126843	20	0.195579	0.0364428	15	0.415546
neuron projection extension involved in neuron projection guidance	GO:1902284	35	0.030193	0.322553	20	0.2503	20	0.921643	0.123255	7	0.877441	0.0608639	18	0.515398	0.0126843	20	0.195579	0.0364428	15	0.415546
mitotic chromosome movement towards spindle pole	GO:0007079	4	0.0302255	0.322673	4	0.0693073	4	0.578186	1	0	1	0.163762	3	0.740934	0.859525	1	1	1	0	1
positive regulation of protein homooligomerization	GO:0032464	9	0.0302726	0.322901	6	0.319362	5	0.959697	0.234253	2	1	0.536805	3	1	0.504613	3	0.983154	0.106216	4	0.661257
negative regulation of phosphatidylinositol 3-kinase signaling	GO:0014067	12	0.0302892	0.322901	8	0.306699	7	0.959697	1	0	1	0.99352	1	1	0.826108	3	1	0.341472	4	0.93833
alcohol metabolic process	GO:0006066	275	0.0303187	0.322989	117	0.000911117	158	0.0403233	6.67761e-05	53	0.0111788	0.00149952	121	0.0543899	5.36106e-05	127	0.0030474	0.00599678	89	0.147347
osteoclast proliferation	GO:0002158	3	0.0303621	0.323226	3	0.393975	2	0.959697	1	0	1	0.226308	2	0.862179	0.21341	2	0.79899	1	0	1
negative regulation of steroid biosynthetic process	GO:0010894	21	0.0304206	0.323397	12	0.374137	11	0.959697	0.41004	3	1	0.13892	10	0.711408	0.24185	9	0.841943	0.604469	5	1
negative regulation of steroid metabolic process	GO:0045939	21	0.0304206	0.323397	12	0.374137	11	0.959697	0.41004	3	1	0.13892	10	0.711408	0.24185	9	0.841943	0.604469	5	1
regulation of Ras GTPase binding	GO:1904475	3	0.0305024	0.323627	3	0.0791207	3	0.620982	1	0	1	0.0292977	3	0.35878	0.0264829	3	0.301075	0.118131	2	0.698061
regulation of Rho guanyl-nucleotide exchange factor activity	GO:2001106	3	0.0305024	0.323627	3	0.0791207	3	0.620982	1	0	1	0.0292977	3	0.35878	0.0264829	3	0.301075	0.118131	2	0.698061
eye development	GO:0001654	268	0.030591	0.323627	121	0.51527	133	0.959697	0.36829	34	1	0.0834122	110	0.61062	0.0587652	111	0.447044	0.378129	75	0.979663
visual system development	GO:0150063	268	0.030591	0.323627	121	0.51527	133	0.959697	0.36829	34	1	0.0834122	110	0.61062	0.0587652	111	0.447044	0.378129	75	0.979663
regulation of systemic arterial blood pressure by renin-angiotensin	GO:0003081	15	0.03056	0.323627	9	0.180923	9	0.869921	0.205585	3	1	0.0252041	9	0.333009	0.0645761	8	0.47047	0.46733	4	1
regulation of phosphatidylinositol 3-kinase activity	GO:0043551	39	0.0305803	0.323627	22	0.284795	22	0.941326	0.718011	4	1	0.65517	14	1	0.107992	19	0.610254	0.025657	17	0.346814
keratan sulfate metabolic process	GO:0042339	26	0.0305526	0.323627	15	0.897714	10	1	0.0237099	7	0.464658	0.639823	9	1	0.46644	10	0.955498	0.364255	8	0.967768
negative regulation of humoral immune response	GO:0002921	6	0.0307795	0.324046	5	0.0967252	5	0.683764	1	0	1	0.126227	4	0.704242	0.0234602	5	0.281191	0.0419629	4	0.440871
apoptotic signaling pathway	GO:0097190	499	0.0307186	0.324046	199	0.119291	248	0.744866	0.363091	58	1	0.337053	176	0.903274	0.0397973	187	0.370669	0.0999067	136	0.637879
positive regulation of lipase activity	GO:0060193	44	0.0307779	0.324046	23	0.0941812	26	0.674862	0.968107	2	1	0.373313	17	0.903274	0.0528916	21	0.430193	0.600717	11	1
negative regulation of response to DNA damage stimulus	GO:2001021	77	0.0307495	0.324046	36	0.00875226	47	0.176599	0.622901	8	1	0.0698187	33	0.550527	0.186887	30	0.755783	0.819195	16	1
mating behavior	GO:0007617	14	0.0307236	0.324046	9	0.164365	9	0.841378	0.476683	2	1	0.782066	4	1	0.349514	6	0.889547	0.484087	4	1
2'-deoxyribonucleotide biosynthetic process	GO:0009265	11	0.0307043	0.324046	7	0.0129875	9	0.23169	1	0	1	0.244764	5	0.89311	0.981393	1	1	0.93609	1	1
deoxyribose phosphate biosynthetic process	GO:0046385	11	0.0307043	0.324046	7	0.0129875	9	0.23169	1	0	1	0.244764	5	0.89311	0.981393	1	1	0.93609	1	1
pyrimidine deoxyribonucleotide metabolic process	GO:0009219	20	0.0308387	0.324445	11	0.0548469	13	0.515143	0.882787	1	1	0.466428	7	0.974298	0.970243	3	1	0.860605	3	1
cellular response to mechanical stimulus	GO:0071260	62	0.0309501	0.325392	30	0.0990159	35	0.693025	0.383107	8	1	0.095548	27	0.647784	0.0813521	27	0.534438	0.375296	17	0.977219
divalent metal ion transport	GO:0070838	342	0.0309817	0.3255	146	0.00178755	192	0.0616099	0.346716	42	1	0.00227886	147	0.0740551	0.00203779	146	0.0537088	0.00047206	116	0.0238125
NK T cell activation	GO:0051132	6	0.0310457	0.325948	5	0.322594	4	0.959697	1	0	1	0.373343	3	0.903274	0.693944	2	1	0.501018	2	1
regulation of cartilage development	GO:0061035	56	0.031091	0.326198	28	0.238951	30	0.920603	0.0212238	12	0.442833	0.0944637	25	0.644163	0.203034	23	0.78547	0.0158681	22	0.268892
osteoblast proliferation	GO:0033687	20	0.0311339	0.326424	12	0.345961	11	0.959697	0.395766	3	1	0.409594	8	0.913581	0.0512275	11	0.421061	0.404454	6	1
mating	GO:0007618	25	0.031192	0.32678	14	0.241256	14	0.920603	0.785135	2	1	0.505196	9	1	0.321511	10	0.889547	0.265826	8	0.879321
protein localization to paranode region of axon	GO:0002175	4	0.0312107	0.32678	4	0.338936	3	0.959697	0.0807297	2	0.844089	1	0	1	1	0	1	0.331188	2	0.923882
regulation of peptide secretion	GO:0002791	316	0.0312349	0.326808	133	0.00208278	177	0.0677099	0.1176	43	0.877441	0.00210584	136	0.0698919	0.0180694	128	0.243171	0.0357537	95	0.411695
regulation of release of sequestered calcium ion into cytosol	GO:0051279	62	0.031317	0.327442	31	0.107619	35	0.716862	0.16403	10	0.989376	0.412502	23	0.916979	0.0542948	28	0.434188	0.000243069	29	0.0141874
regulation of long-term synaptic potentiation	GO:1900271	33	0.0313439	0.327499	18	0.0236382	22	0.332916	0.073665	7	0.814377	0.372118	13	0.903274	0.137771	15	0.668709	0.0564227	13	0.503835
regulation of leukocyte differentiation	GO:1902105	188	0.0314203	0.327847	83	0.0855622	101	0.647433	0.391253	23	1	0.102812	76	0.664315	0.00321989	85	0.0768837	0.205393	54	0.858833
neurotransmitter transport	GO:0006836	206	0.0314003	0.327847	92	0.258163	106	0.923182	0.10934	30	0.877441	0.042084	87	0.437317	0.034648	87	0.346515	2.67312e-05	81	0.00251776
regulation of cellular response to growth factor stimulus	GO:0090287	225	0.0317056	0.330597	101	0.0385805	124	0.428729	0.0307964	36	0.528325	0.138408	90	0.711408	0.269773	86	0.873254	0.00874677	76	0.187147
protein metabolic process	GO:0019538	4678	0.0317995	0.33077	1755	0.0867854	2259	0.650775	0.476695	526	1	0.917642	1589	1	0.0220013	1656	0.272145	0.122002	1204	0.710297
leukocyte proliferation	GO:0070661	168	0.0318307	0.33077	73	0.0476814	91	0.482323	0.324309	21	1	0.0934352	67	0.642336	0.0957706	66	0.577995	0.330937	45	0.923524
regulation of kidney development	GO:0090183	40	0.0318157	0.33077	21	0.230747	22	0.920603	0.677972	4	1	0.130384	18	0.704242	0.41791	15	0.905372	0.0308202	16	0.383905
negative regulation of hormone biosynthetic process	GO:0032353	10	0.0317901	0.33077	7	0.788499	4	1	1	0	1	0.491768	4	0.993271	0.481372	4	0.966678	0.763774	2	1
chemical synaptic transmission, postsynaptic	GO:0099565	93	0.0317716	0.33077	45	0.0135792	57	0.235878	0.120728	15	0.877441	0.458636	35	0.96669	0.691687	32	1	0.0128192	35	0.239323
renal water homeostasis	GO:0003091	26	0.0318863	0.3308	15	0.216718	15	0.913272	0.353626	4	1	0.0896946	13	0.633183	0.0377473	14	0.361208	0.525591	7	1
response to bile acid	GO:1903412	3	0.0318987	0.3308	3	0.0772852	3	0.611935	0.28565	1	1	0.027953	3	0.351726	0.207689	2	0.789997	0.523662	1	1
cellular response to bile acid	GO:1903413	3	0.0318987	0.3308	3	0.0772852	3	0.611935	0.28565	1	1	0.027953	3	0.351726	0.207689	2	0.789997	0.523662	1	1
camera-type eye development	GO:0043010	231	0.032003	0.331539	105	0.595773	113	1	0.403543	29	1	0.181733	92	0.78495	0.0659374	96	0.475836	0.480094	63	1
regulation of organ growth	GO:0046620	84	0.0320353	0.331539	40	0.121573	46	0.751605	0.0979695	14	0.877441	0.325692	32	0.903274	0.0769787	36	0.519126	0.00198059	34	0.0691812
regulation of SMAD protein complex assembly	GO:0010990	6	0.0320169	0.331539	5	0.606676	3	1	0.144741	2	0.926851	0.346821	3	0.903274	0.919226	1	1	0.176871	3	0.827279
negative regulation of lymphocyte migration	GO:2000402	10	0.03227	0.333742	7	0.13286	7	0.779956	0.703752	1	1	0.0251898	7	0.333009	0.0877832	6	0.552371	0.0824373	5	0.590432
regulation of microvillus assembly	GO:0032534	6	0.0323324	0.334012	5	0.094091	5	0.674533	0.147813	2	0.935994	0.0242855	5	0.326825	0.12129	4	0.643465	1	0	1
protein targeting to membrane	GO:0006612	182	0.0323619	0.334012	69	0.202484	83	0.902736	6.50293e-09	46	7.62043e-06	0.99992	33	1	0.999473	34	1	0.0001921	60	0.0118961
mitotic DNA integrity checkpoint	GO:0044774	103	0.0323619	0.334012	47	0.00347268	63	0.0968917	0.826703	9	1	0.358147	38	0.903274	0.714785	33	1	0.986407	17	1
regulation of protein localization to cell cortex	GO:1904776	6	0.0324147	0.33433	5	0.608762	3	1	1	0	1	0.678383	2	1	0.921141	1	1	0.83415	1	1
learning or memory	GO:0007611	208	0.0325369	0.335364	94	0.157159	110	0.827644	0.178347	29	1	0.0119169	92	0.220854	0.00288259	95	0.0702613	0.0278359	68	0.361819
positive regulation of response to wounding	GO:1903036	43	0.0327912	0.337288	22	0.00265982	30	0.0799205	0.53398	5	1	0.0749837	20	0.574619	0.0165582	22	0.230785	0.171089	14	0.817792
atrial cardiac muscle tissue development	GO:0003228	6	0.0328343	0.337288	5	0.014474	6	0.246813	0.0232763	3	0.462208	0.135809	4	0.709259	0.0265429	5	0.301199	0.00601946	5	0.147428
atrial cardiac muscle tissue morphogenesis	GO:0055009	6	0.0328343	0.337288	5	0.014474	6	0.246813	0.0232763	3	0.462208	0.135809	4	0.709259	0.0265429	5	0.301199	0.00601946	5	0.147428
potassium ion homeostasis	GO:0055075	21	0.0327733	0.337288	13	0.682603	10	1	0.0994162	5	0.877441	0.234532	10	0.874844	0.054361	12	0.434489	0.0969068	9	0.626869
regulation of coagulation	GO:0050818	57	0.0327463	0.337288	27	0.381933	28	0.959697	0.157451	9	0.962908	0.455839	20	0.964479	0.632796	18	1	0.0205101	21	0.308485
cellular response to external stimulus	GO:0071496	280	0.0330392	0.338948	120	0.308363	140	0.959697	0.190106	37	1	0.00469317	121	0.123481	2.05483e-05	132	0.00142288	0.101052	82	0.642496
CD4-positive, alpha-beta T cell differentiation	GO:0043367	52	0.0330404	0.338948	27	0.0280927	33	0.365915	0.57655	6	1	0.157123	23	0.731237	0.0297112	26	0.32078	0.656089	13	1
amelogenesis	GO:0097186	15	0.0330776	0.339101	10	0.0619688	11	0.5479	0.551158	2	1	0.873037	4	1	0.716551	5	1	0.208699	6	0.86371
regulation of ossification	GO:0030278	148	0.0331977	0.339647	67	0.0963388	80	0.683278	0.00956669	27	0.296217	0.0936878	61	0.642336	0.107355	60	0.609806	3.06919e-05	61	0.00279178
regulation of response to extracellular stimulus	GO:0032104	17	0.0331949	0.339647	10	0.198087	10	0.89434	0.563098	2	1	0.321133	7	0.903274	0.29875	7	0.889547	0.989837	1	1
regulation of response to nutrient levels	GO:0032107	17	0.0331949	0.339647	10	0.198087	10	0.89434	0.563098	2	1	0.321133	7	0.903274	0.29875	7	0.889547	0.989837	1	1
muscle tissue morphogenesis	GO:0060415	75	0.0334899	0.342406	38	0.0482096	45	0.486231	0.0143578	16	0.361447	0.127424	33	0.704242	0.244119	31	0.845199	0.00125797	33	0.0501674
positive regulation of signaling receptor activity	GO:2000273	28	0.0335417	0.342706	16	0.145408	17	0.801428	0.649636	3	1	0.851151	8	1	0.923678	7	1	0.468811	8	1
regulation of lamellipodium organization	GO:1902743	40	0.0337981	0.344862	21	0.00981217	27	0.190938	0.16914	7	1	0.00820817	22	0.175646	0.00100569	24	0.0307028	0.842888	8	1
polyol transport	GO:0015791	8	0.0337833	0.344862	6	0.993875	1	1	1	0	1	0.820987	2	1	0.542103	3	1	0.111492	4	0.675604
mitotic nuclear envelope disassembly	GO:0007077	12	0.0338354	0.345012	8	0.155487	8	0.82418	0.756101	1	1	0.005617	9	0.140539	0.201203	6	0.781921	0.846059	2	1
lactate transport	GO:0015727	6	0.0338816	0.345021	5	0.331893	4	0.959697	0.523263	1	1	0.133662	4	0.706751	0.130123	4	0.657258	0.196237	3	0.8476
lactate transmembrane transport	GO:0035873	6	0.0338816	0.345021	5	0.331893	4	0.959697	0.523263	1	1	0.133662	4	0.706751	0.130123	4	0.657258	0.196237	3	0.8476
regulation of cardiac muscle contraction by regulation of the release of sequestered calcium ion	GO:0010881	18	0.0339442	0.345428	11	0.0289789	13	0.371521	0.885039	1	1	0.130624	9	0.704242	0.0171929	11	0.237029	0.0201168	9	0.305169
cellular process involved in reproduction in multicellular organism	GO:0022412	234	0.0339711	0.345471	101	0.120329	122	0.747897	0.996553	15	1	0.0546478	95	0.490659	0.355586	85	0.889547	0.973303	48	1
negative regulation of axonogenesis	GO:0050771	63	0.0340604	0.34612	32	0.0818883	37	0.633663	0.0312645	13	0.53395	0.0740817	29	0.570557	0.0231983	31	0.279813	0.0574371	23	0.507283
regulation of BMP signaling pathway	GO:0030510	71	0.0340804	0.34612	36	0.0666053	42	0.564644	0.0349852	14	0.565179	0.140438	31	0.711408	0.444668	27	0.93384	0.0748074	25	0.562773
liver development	GO:0001889	121	0.0341782	0.346679	55	0.0422677	68	0.447924	0.502534	14	1	0.175841	48	0.771021	0.00331511	57	0.0785419	0.602838	30	1
inner cell mass cell proliferation	GO:0001833	10	0.0342037	0.346679	7	0.14945	7	0.809355	1	0	1	0.104807	6	0.668471	0.497062	4	0.978201	0.494385	3	1
transforming growth factor beta production	GO:0071604	30	0.0341989	0.346679	17	0.159105	18	0.833881	0.0194652	8	0.428573	0.821799	9	1	0.902256	8	1	0.00533063	15	0.139403
short-term memory	GO:0007614	10	0.0342536	0.346955	7	0.140801	7	0.793819	0.693669	1	1	0.253174	5	0.898424	0.24241	5	0.843031	0.763248	2	1
regulation of peptidyl-threonine phosphorylation	GO:0010799	37	0.0343289	0.347486	20	0.126013	22	0.765403	0.818952	3	1	0.137722	17	0.711207	0.21314	16	0.798568	0.0805445	14	0.583186
regulation of hormone secretion	GO:0046883	193	0.0343522	0.347491	84	0.0197859	107	0.299918	0.0175715	32	0.403401	0.019425	82	0.296216	0.0397927	79	0.370669	0.0617732	59	0.517915
negative regulation of extrinsic apoptotic signaling pathway	GO:2001237	83	0.0345387	0.349145	39	0.024325	49	0.339037	0.599057	9	1	0.206703	33	0.832467	0.680395	27	1	0.344472	23	0.942304
regulation of smooth muscle cell differentiation	GO:0051150	31	0.0346261	0.349797	17	0.89516	12	1	0.275024	5	1	0.285485	13	0.903274	0.0893819	15	0.55506	0.151511	11	0.776207
cellular extravasation	GO:0045123	37	0.0347087	0.349854	20	0.334111	20	0.959697	0.0582528	8	0.73584	0.150284	17	0.722567	0.0195005	20	0.254559	0.0865189	14	0.601407
inorganic anion transmembrane transport	GO:0098661	71	0.0349003	0.349854	35	0.0834479	41	0.639138	0.445906	9	1	0.70043	24	1	0.0244929	34	0.287019	0.15222	23	0.777641
endothelium development	GO:0003158	93	0.0346603	0.349854	45	0.0742061	53	0.60291	0.00467725	20	0.196142	0.0179102	44	0.282059	0.187753	38	0.757094	0.0544796	32	0.497971
cell migration involved in metanephros development	GO:0035788	3	0.0349073	0.349854	3	0.812344	1	1	1	0	1	0.660971	1	1	0.205845	2	0.788628	0.124846	2	0.712088
metanephric mesenchymal cell migration	GO:0035789	3	0.0349073	0.349854	3	0.812344	1	1	1	0	1	0.660971	1	1	0.205845	2	0.788628	0.124846	2	0.712088
positive regulation of metanephric mesenchymal cell migration by platelet-derived growth factor receptor-beta signaling pathway	GO:0035793	3	0.0349073	0.349854	3	0.812344	1	1	1	0	1	0.660971	1	1	0.205845	2	0.788628	0.124846	2	0.712088
regulation of metanephric mesenchymal cell migration by platelet-derived growth factor receptor-beta signaling pathway	GO:1900238	3	0.0349073	0.349854	3	0.812344	1	1	1	0	1	0.660971	1	1	0.205845	2	0.788628	0.124846	2	0.712088
regulation of metanephric mesenchymal cell migration	GO:2000589	3	0.0349073	0.349854	3	0.812344	1	1	1	0	1	0.660971	1	1	0.205845	2	0.788628	0.124846	2	0.712088
positive regulation of metanephric mesenchymal cell migration	GO:2000591	3	0.0349073	0.349854	3	0.812344	1	1	1	0	1	0.660971	1	1	0.205845	2	0.788628	0.124846	2	0.712088
muscle organ morphogenesis	GO:0048644	80	0.0349057	0.349854	40	0.0652691	47	0.561123	0.0248331	16	0.473532	0.178268	34	0.775925	0.310908	32	0.889547	0.00205733	34	0.071069
meiosis I cell cycle process	GO:0061982	89	0.0348592	0.349854	41	0.0571047	50	0.524056	0.999974	1	1	0.829892	27	1	0.987936	21	1	0.99898	11	1
interstrand cross-link repair	GO:0036297	48	0.0348804	0.349854	24	0.0242291	30	0.338009	1	0	1	0.508163	17	1	0.967126	11	1	0.999984	2	1
cellular response to abiotic stimulus	GO:0071214	268	0.0349609	0.349873	112	0.00798219	147	0.164771	0.682773	28	1	0.164835	101	0.742284	0.18488	99	0.751656	0.475731	68	1
cellular response to environmental stimulus	GO:0104004	268	0.0349609	0.349873	112	0.00798219	147	0.164771	0.682773	28	1	0.164835	101	0.742284	0.18488	99	0.751656	0.475731	68	1
negative regulation of systemic arterial blood pressure	GO:0003085	10	0.0349781	0.349873	7	0.322982	6	0.959697	0.313212	2	1	0.490604	4	0.993271	0.242726	5	0.843451	0.482312	3	1
regulation of ventricular cardiac muscle cell membrane repolarization	GO:0060307	20	0.0350983	0.350615	12	0.10553	13	0.712525	0.405758	3	1	0.0623343	11	0.521186	0.0582874	11	0.446206	0.622479	5	1
sensory system development	GO:0048880	272	0.0350793	0.350615	122	0.555858	134	0.985703	0.266836	36	1	0.0917834	111	0.639463	0.0649997	112	0.472557	0.278602	78	0.879321
macromolecule localization	GO:0033036	2612	0.0352452	0.350931	997	0.00101014	1313	0.0429844	0.14793	310	0.936253	0.0859938	940	0.619692	0.0230566	941	0.278544	0.050333	692	0.482773
cardiac neural crest cell migration involved in outflow tract morphogenesis	GO:0003253	7	0.0352361	0.350931	5	0.136125	5	0.788335	0.520391	1	1	0.375513	3	0.903274	0.123235	4	0.645144	0.0441111	4	0.453739
basement membrane assembly	GO:0070831	8	0.0352165	0.350931	6	0.102368	6	0.70323	0.238226	2	1	0.544725	3	1	0.260165	4	0.862535	1	0	1
regulation of appetite	GO:0032098	11	0.0351602	0.350931	7	0.0129883	9	0.23169	1	0	1	0.480996	4	0.986868	0.452726	4	0.943607	0.747408	2	1
regulation of transforming growth factor beta production	GO:0071634	28	0.035187	0.350931	16	0.254573	16	0.921643	0.0386958	7	0.597256	0.741086	9	1	0.847629	8	1	0.00217361	15	0.0739124
positive regulation of cell cycle G1/S phase transition	GO:1902808	39	0.0353127	0.351145	20	0.00146991	28	0.0548838	0.642348	4	1	0.14628	17	0.716963	0.446732	14	0.936366	0.508556	10	1
regulation of high-density lipoprotein particle assembly	GO:0090107	3	0.0353062	0.351145	3	0.838293	1	1	1	0	1	1	0	1	0.674508	1	1	1	0	1
trans-synaptic signaling by trans-synaptic complex	GO:0099545	8	0.0353937	0.351721	6	0.319341	5	0.959697	0.230324	2	1	0.83663	2	1	0.573001	3	1	0.90568	1	1
calcium ion transmembrane transport	GO:0070588	229	0.0354542	0.352092	101	0.0254478	126	0.347253	0.258244	30	1	0.138779	90	0.711408	0.0299558	95	0.322574	0.00255283	79	0.0836341
pyrimidine deoxyribonucleotide biosynthetic process	GO:0009221	9	0.0356782	0.354086	6	0.00835585	8	0.170406	1	0	1	0.310712	4	0.903274	0.96272	1	1	1	0	1
regulation of hydrolase activity	GO:0051336	1000	0.0358396	0.354758	400	0.00563213	520	0.132817	0.88923	103	1	0.00485107	392	0.125896	0.00840922	385	0.148271	0.0543241	279	0.497854
cellular response to ammonium ion	GO:0071242	45	0.0358624	0.354758	23	0.00377585	31	0.10215	0.239001	7	1	0.000598935	27	0.0304423	0.017483	23	0.239511	0.150617	15	0.775928
membrane disassembly	GO:0030397	16	0.0358538	0.354758	10	0.0840706	11	0.64137	0.852839	1	1	0.00721921	11	0.161732	0.0693491	9	0.489784	0.944041	2	1
nuclear envelope disassembly	GO:0051081	16	0.0358538	0.354758	10	0.0840706	11	0.64137	0.852839	1	1	0.00721921	11	0.161732	0.0693491	9	0.489784	0.944041	2	1
negative regulation of epithelial cell differentiation	GO:0030857	26	0.035792	0.354758	15	0.0311903	18	0.3851	0.0734303	6	0.813591	0.109273	13	0.684748	0.194047	12	0.768349	0.0585093	11	0.509433
regulation of neural crest cell differentiation	GO:1905292	3	0.0360781	0.354819	3	0.436294	2	0.959697	0.272068	1	1	0.25025	2	0.896927	0.0314087	3	0.330214	0.134072	2	0.73651
positive regulation of neural crest cell differentiation	GO:1905294	3	0.0360781	0.354819	3	0.436294	2	0.959697	0.272068	1	1	0.25025	2	0.896927	0.0314087	3	0.330214	0.134072	2	0.73651
regulation of cardiac neural crest cell migration involved in outflow tract morphogenesis	GO:1905310	3	0.0360781	0.354819	3	0.436294	2	0.959697	0.272068	1	1	0.25025	2	0.896927	0.0314087	3	0.330214	0.134072	2	0.73651
positive regulation of cardiac neural crest cell migration involved in outflow tract morphogenesis	GO:1905312	3	0.0360781	0.354819	3	0.436294	2	0.959697	0.272068	1	1	0.25025	2	0.896927	0.0314087	3	0.330214	0.134072	2	0.73651
negative regulation of norepinephrine secretion	GO:0010700	3	0.0359386	0.354819	3	0.431572	2	0.959697	1	0	1	0.0348817	3	0.391317	0.0318433	3	0.33321	0.540698	1	1
regulation of phospholipid biosynthetic process	GO:0071071	9	0.0360722	0.354819	6	0.336469	5	0.959697	0.0599116	3	0.743841	0.284981	4	0.903274	0.0933513	5	0.569073	0.0300795	5	0.378704
operant conditioning	GO:0035106	3	0.0360556	0.354819	3	0.0909499	3	0.665364	1	0	1	0.246662	2	0.894892	0.234854	2	0.835876	0.542323	1	1
negative regulation of organelle organization	GO:0010639	346	0.0359135	0.354819	145	0.00176657	193	0.0611634	0.791159	35	1	0.187077	130	0.798523	0.574954	119	1	0.911348	78	1
nucleotide-excision repair, DNA incision, 5'-to lesion	GO:0006296	36	0.0359283	0.354819	18	0.046053	22	0.470537	0.983622	1	1	0.889247	9	1	0.971457	7	1	0.983313	4	1
negative regulation of lipid biosynthetic process	GO:0051055	42	0.0362189	0.355944	21	0.638928	19	1	0.17673	7	1	0.153158	18	0.727864	0.215783	17	0.802831	0.213553	13	0.873327
negative regulation of circadian rhythm	GO:0042754	12	0.0362393	0.355944	8	0.0570424	9	0.524056	1	0	1	0.669757	4	1	0.424264	5	0.912372	0.629184	3	1
microtubule-based process	GO:0007017	669	0.036305	0.35636	275	0.0177401	351	0.281297	0.999896	49	1	0.0203927	264	0.302495	0.195612	247	0.770151	0.957883	155	1
cyclic-nucleotide-mediated signaling	GO:0019935	130	0.036331	0.356385	59	0.107347	70	0.715676	0.102682	20	0.877441	0.113503	53	0.693077	0.00517186	60	0.109428	0.00163059	49	0.0602921
cellular response to biotic stimulus	GO:0071216	139	0.0363645	0.356485	62	0.809655	62	1	0.876607	12	1	0.458423	50	0.966622	0.0522761	58	0.427275	0.27237	39	0.879321
negative regulation of DNA metabolic process	GO:0051053	127	0.0365384	0.357959	57	0.067942	69	0.570804	0.991824	7	1	0.612343	43	1	0.770142	40	1	0.68674	30	1
positive regulation of Notch signaling pathway	GO:0045747	44	0.0365629	0.357969	23	0.0321098	28	0.390093	0.125245	8	0.877441	0.193869	19	0.813832	0.180333	19	0.742485	0.482858	12	1
negative regulation of cardiac muscle cell differentiation	GO:2000726	16	0.0366353	0.358447	10	0.00663668	13	0.146173	0.273574	3	1	0.316477	7	0.903274	0.0640724	9	0.468143	0.087768	7	0.602598
negative regulation of protein modification by small protein conjugation or removal	GO:1903321	77	0.0366694	0.358551	35	0.179702	40	0.86672	0.615649	8	1	0.963899	19	1	0.952853	19	1	0.602171	18	1
positive regulation of coagulation	GO:0050820	19	0.0368253	0.359844	11	0.118959	12	0.744831	0.632668	2	1	0.078111	10	0.587943	0.663251	6	1	0.163047	7	0.80085
neural tube formation	GO:0001841	99	0.0368987	0.36033	47	0.00691561	61	0.151151	0.950694	7	1	0.0127431	47	0.227809	0.0697177	43	0.490568	0.36229	28	0.967393
multicellular organismal movement	GO:0050879	50	0.0370676	0.361057	25	0.00221369	34	0.0696763	0.93183	3	1	0.0314142	24	0.369339	0.0857249	22	0.548251	0.36352	14	0.967768
musculoskeletal movement	GO:0050881	50	0.0370676	0.361057	25	0.00221369	34	0.0696763	0.93183	3	1	0.0314142	24	0.369339	0.0857249	22	0.548251	0.36352	14	0.967768
regulation of nitric-oxide synthase activity	GO:0050999	34	0.0370403	0.361057	18	0.330321	18	0.959697	0.75733	3	1	0.280571	14	0.903274	0.161647	15	0.704867	0.225851	11	0.876532
cartilage morphogenesis	GO:0060536	23	0.037068	0.361057	14	0.0500494	16	0.493552	0.132719	5	0.880416	0.050188	13	0.47666	0.207468	11	0.78976	0.284982	8	0.879321
cellular response to ionizing radiation	GO:0071479	68	0.0372029	0.362102	32	0.0316349	40	0.387012	0.888821	5	1	0.0341374	31	0.391309	0.119611	28	0.641377	0.823914	14	1
heterotypic cell-cell adhesion	GO:0034113	40	0.0372228	0.362102	21	0.244754	22	0.921643	0.0808369	8	0.84463	0.453628	15	0.961404	0.563936	14	1	0.0162947	17	0.273385
regulation of cell cycle G1/S phase transition	GO:1902806	144	0.037301	0.362631	63	0.000562144	88	0.0274909	0.441	17	1	0.256269	54	0.900161	0.328993	52	0.889547	0.528508	36	1
symbiont process	GO:0044403	650	0.037334	0.362721	259	0.321525	315	0.959697	0.997684	52	1	0.58172	224	1	0.403681	226	0.890999	0.495058	164	1
chromosome movement towards spindle pole	GO:0051305	6	0.037464	0.363751	5	0.327983	4	0.959697	1	0	1	0.383726	3	0.903274	0.933746	1	1	0.847762	1	1
cellular response to mineralocorticoid stimulus	GO:0071389	8	0.0375	0.363869	6	0.331851	5	0.959697	0.226698	2	1	0.841686	2	1	0.83586	2	1	0.341488	3	0.93833
positive regulation of transcription, DNA-templated	GO:0045893	1205	0.0375401	0.364027	482	0.52397	583	0.959697	0.988482	115	1	0.195771	444	0.818466	0.187472	440	0.756742	0.13105	329	0.729473
cellular response to osmotic stress	GO:0071470	33	0.037676	0.364551	18	0.0119434	23	0.220007	0.331461	5	1	0.0222532	18	0.313313	0.0446904	17	0.39382	0.066303	13	0.530086
renal sodium excretion	GO:0035812	15	0.037634	0.364551	9	0.0900188	10	0.66089	0.489173	2	1	0.386915	6	0.903274	0.0806771	8	0.532511	0.273992	5	0.879321
positive regulation of leukocyte activation	GO:0002696	200	0.0376863	0.364551	86	0.137721	104	0.789086	0.134559	28	0.890089	0.17982	77	0.779781	0.114915	78	0.628551	0.178825	57	0.830295
bile acid secretion	GO:0032782	5	0.0376959	0.364551	4	0.0148998	5	0.251082	0.42172	1	1	0.486717	2	0.990882	0.158594	3	0.699075	0.301783	2	0.879321
negative regulation of intracellular estrogen receptor signaling pathway	GO:0033147	12	0.0377138	0.364551	8	0.547076	6	0.976125	0.407263	2	1	0.416128	5	0.921642	0.404169	5	0.891601	0.365856	4	0.968
developmental growth involved in morphogenesis	GO:0060560	198	0.0378408	0.365547	90	0.00792793	115	0.164635	0.0627064	31	0.762801	0.0133137	88	0.233664	0.0236048	86	0.282257	0.00746515	69	0.169601
regulation of sequestering of calcium ion	GO:0051282	89	0.0380079	0.366615	43	0.0598791	51	0.538488	0.458763	11	1	0.206029	36	0.832357	0.0617127	39	0.459227	0.00220345	36	0.0745942
interspecies interaction between organisms	GO:0044419	663	0.0380236	0.366615	263	0.332809	320	0.959697	0.997802	53	1	0.605505	227	1	0.391369	230	0.889547	0.410299	169	1
regulation of lipid storage	GO:0010883	37	0.0380147	0.366615	19	0.612882	17	1	0.388279	5	1	0.376046	14	0.903274	0.478436	13	0.962939	0.103094	13	0.651059
interleukin-9-mediated signaling pathway	GO:0038113	6	0.0381467	0.367337	5	0.0160178	6	0.262382	0.532996	1	1	0.400695	3	0.90449	0.14277	4	0.673597	0.209367	3	0.865701
cellular response to interleukin-9	GO:0071355	6	0.0381467	0.367337	5	0.0160178	6	0.262382	0.532996	1	1	0.400695	3	0.90449	0.14277	4	0.673597	0.209367	3	0.865701
natural killer cell differentiation	GO:0001779	14	0.038187	0.367493	9	0.750681	6	1	0.824397	1	1	0.92361	3	1	0.191062	7	0.762279	0.751014	3	1
removal of superoxide radicals	GO:0019430	20	0.0382471	0.367839	11	0.391843	10	0.959697	0.35996	3	1	0.465785	7	0.973757	0.0218833	11	0.271253	0.00747027	10	0.169601
STAT cascade	GO:0097696	85	0.0383165	0.368007	40	0.0539631	49	0.51124	0.496678	10	1	0.471524	31	0.979705	0.0426115	38	0.384516	0.428342	23	1
B cell differentiation	GO:0030183	84	0.0383371	0.368007	40	0.0417551	49	0.444677	0.639221	9	1	0.101029	36	0.66312	0.0580586	37	0.445125	0.419169	23	1
muscle cell apoptotic process	GO:0010657	57	0.0383296	0.368007	28	0.279675	30	0.934904	0.461051	7	1	0.0657003	26	0.534352	0.093883	25	0.571171	0.00919513	23	0.19268
adenylate cyclase-inhibiting G protein-coupled acetylcholine receptor signaling pathway	GO:0007197	3	0.038476	0.368875	3	0.0966468	3	0.683605	1	0	1	0.703918	1	1	0.0345366	3	0.346327	0.138561	2	0.749199
establishment of viral latency	GO:0019043	9	0.0384618	0.368875	6	0.159469	6	0.834544	0.236356	2	1	0.588496	3	1	0.562767	3	1	0.12361	4	0.712088
activation of meiosis	GO:0090427	3	0.0387065	0.370852	3	0.445418	2	0.959697	0.0296488	2	0.514264	0.0377179	3	0.410016	0.250429	2	0.852902	0.0129048	3	0.240626
regulation of gap junction assembly	GO:1903596	3	0.0387729	0.371254	3	0.432814	2	0.959697	1	0	1	0.25165	2	0.896927	0.240627	2	0.841832	1	0	1
meiotic sister chromatid segregation	GO:0045144	5	0.0389237	0.37223	4	0.375056	3	0.959697	1	0	1	0.493148	2	0.993271	0.833098	1	1	1	0	1
meiotic sister chromatid cohesion	GO:0051177	5	0.0389237	0.37223	4	0.375056	3	0.959697	1	0	1	0.493148	2	0.993271	0.833098	1	1	1	0	1
glycerophospholipid biosynthetic process	GO:0046474	205	0.0389646	0.372388	88	0.0134261	114	0.234998	0.0830704	30	0.85391	0.157842	79	0.731237	0.0420391	83	0.382343	0.229795	57	0.876532
lymph vessel morphogenesis	GO:0036303	17	0.0390528	0.372998	11	0.327732	10	0.959697	0.141732	4	0.916057	0.287034	8	0.903274	0.470975	7	0.958531	0.0701103	8	0.546323
regulation of nitric oxide biosynthetic process	GO:0045428	40	0.0391754	0.373699	21	0.620724	19	1	0.305883	6	1	0.350605	16	0.903274	0.333611	16	0.889547	0.0371116	16	0.420029
DNA replication preinitiation complex assembly	GO:0071163	3	0.0391738	0.373699	3	0.0990816	3	0.693025	1	0	1	0.0373942	3	0.408653	0.693764	1	1	0.554805	1	1
renal filtration cell differentiation	GO:0061318	15	0.0393043	0.374226	10	0.0661021	11	0.563514	0.563981	2	1	0.0228291	10	0.316359	0.0228485	10	0.277793	0.222915	6	0.876532
glomerular visceral epithelial cell differentiation	GO:0072112	15	0.0393043	0.374226	10	0.0661021	11	0.563514	0.563981	2	1	0.0228291	10	0.316359	0.0228485	10	0.277793	0.222915	6	0.876532
glomerular epithelial cell differentiation	GO:0072311	15	0.0393043	0.374226	10	0.0661021	11	0.563514	0.563981	2	1	0.0228291	10	0.316359	0.0228485	10	0.277793	0.222915	6	0.876532
septum primum development	GO:0003284	6	0.0393516	0.374443	5	0.339904	4	0.959697	0.0248982	3	0.473532	0.139719	4	0.711408	0.137394	4	0.668071	0.513984	2	1
regulation of epithelial to mesenchymal transition involved in endocardial cushion formation	GO:1905005	6	0.0394527	0.374469	5	0.0158623	6	0.26124	0.00251249	4	0.137643	0.0296534	5	0.361126	0.0291586	5	0.317514	0.000426637	6	0.0221068
negative regulation of ion transmembrane transporter activity	GO:0032413	58	0.0394134	0.374469	28	0.204046	31	0.905196	0.901997	4	1	0.440641	21	0.947794	0.146009	24	0.678812	0.0665075	20	0.530448
myotube cell development	GO:0014904	29	0.0394504	0.374469	16	0.574765	14	1	0.0134884	8	0.352856	0.109229	14	0.684748	0.445738	11	0.934798	0.0204338	13	0.308485
adaptive immune response based on somatic recombination of immune receptors built from immunoglobulin superfamily domains	GO:0002460	165	0.0393993	0.374469	72	0.541587	79	0.971065	0.398011	20	1	0.602281	57	1	0.617651	56	1	0.457285	43	1
purine deoxyribonucleoside triphosphate metabolic process	GO:0009215	9	0.0395184	0.374858	6	0.634606	4	1	0.627841	1	1	0.841355	2	1	1	0	1	0.336736	3	0.931512
regulation of leukocyte activation	GO:0002694	326	0.0396525	0.375897	136	0.058104	171	0.530033	0.318561	40	1	0.0206163	133	0.304035	0.00529859	136	0.111307	0.289882	88	0.879321
negative regulation of toll-like receptor 2 signaling pathway	GO:0034136	3	0.0398467	0.377502	3	0.829598	1	1	0.293445	1	1	0.244662	2	0.89311	0.234949	2	0.835876	0.547667	1	1
modification of synaptic structure	GO:0099563	21	0.0398919	0.377696	12	0.0550443	14	0.516028	0.705112	2	1	0.0273036	12	0.349532	0.422602	8	0.910338	0.253331	7	0.879321
cerebellum development	GO:0021549	77	0.040156	0.37996	38	0.0413036	46	0.443112	0.000151783	21	0.020595	0.00754781	39	0.16737	0.0124681	38	0.194853	0.219011	24	0.876532
regulation of membrane depolarization during cardiac muscle cell action potential	GO:1900825	5	0.0402382	0.380502	4	0.112244	4	0.723503	0.428998	1	1	0.176404	3	0.772209	0.164391	3	0.710651	0.710595	1	1
actin filament branching	GO:0090135	3	0.0403307	0.381141	3	0.102751	3	0.703336	0.280465	1	1	0.268969	2	0.903274	0.258407	2	0.861582	0.557312	1	1
cardiac neural crest cell development involved in outflow tract morphogenesis	GO:0061309	9	0.0404586	0.381872	6	0.0492333	7	0.489277	0.236266	2	1	0.127173	5	0.704242	0.113213	5	0.622631	0.00617183	6	0.149716
regulation of response to drug	GO:2001023	66	0.040471	0.381872	31	0.129038	36	0.775136	0.945156	4	1	0.153404	27	0.727864	0.130877	27	0.659102	0.0416017	23	0.439117
positive regulation of digestive system process	GO:0060456	7	0.0404834	0.381872	5	0.366945	4	0.959697	1	0	1	0.700507	2	1	0.36468	3	0.889547	0.489182	2	1
stem cell proliferation	GO:0072089	84	0.0405283	0.38206	41	0.0431496	50	0.453652	0.0668497	15	0.7864	0.105206	37	0.66947	0.268861	34	0.87164	0.31844	25	0.907578
negative regulation of lymphocyte differentiation	GO:0045620	35	0.0409071	0.382999	18	0.0215489	23	0.317309	0.908807	2	1	0.0593946	17	0.509303	0.00388617	20	0.0871898	0.230842	11	0.876532
cellular response to growth hormone stimulus	GO:0071378	18	0.040888	0.382999	11	0.0391178	13	0.431557	0.151553	4	0.950105	0.490318	7	0.993271	0.00760185	12	0.14001	0.0761446	8	0.568064
placenta development	GO:0001890	120	0.0408376	0.382999	55	0.265266	62	0.929304	0.400509	15	1	0.0984848	50	0.656537	0.0166534	54	0.231476	0.235732	35	0.876532
intrinsic apoptotic signaling pathway	GO:0097193	256	0.0409287	0.382999	106	0.00444017	142	0.114841	0.263471	32	1	0.067821	100	0.541983	0.02568	102	0.295923	0.0762854	74	0.56828
negative regulation of cysteine-type endopeptidase activity involved in apoptotic process	GO:0043154	68	0.0409698	0.382999	31	0.108574	37	0.718381	0.195622	10	1	0.0258198	31	0.33712	0.0338113	30	0.341815	0.360657	18	0.965089
chondrocyte differentiation involved in endochondral bone morphogenesis	GO:0003413	23	0.0408303	0.382999	14	0.0546537	16	0.515143	0.0531482	6	0.701611	0.0222354	14	0.313313	0.0559271	13	0.439074	0.168709	9	0.812653
regulation of neurotransmitter transport	GO:0051588	114	0.0409799	0.382999	53	0.102352	63	0.70323	0.0650291	19	0.776374	0.00878615	54	0.182603	0.0682477	49	0.485341	0.000723816	46	0.0327199
vesicle-mediated transport in synapse	GO:0099003	182	0.0407673	0.382999	83	0.48836	91	0.959697	0.023249	31	0.462208	0.15858	74	0.731237	0.0873496	76	0.551465	5.07056e-06	77	0.000654617
associative learning	GO:0008306	66	0.0407344	0.382999	33	0.106124	38	0.71377	0.0811897	12	0.845624	0.352519	26	0.903274	0.338809	26	0.889547	0.0157677	26	0.268086
microtubule organizing center organization	GO:0031023	125	0.0408502	0.382999	58	0.133206	68	0.780787	0.800826	12	1	0.00773763	59	0.16932	0.461504	46	0.951311	0.999119	19	1
retina morphogenesis in camera-type eye	GO:0060042	34	0.0407165	0.382999	19	0.420396	18	0.959697	0.38033	5	1	0.643701	12	1	0.497341	13	0.97837	0.302588	11	0.879321
DNA metabolic process	GO:0006259	888	0.0407141	0.382999	348	0.0819862	442	0.633999	1	54	1	0.613557	305	1	0.963408	280	1	0.999981	173	1
negative regulation of G2/M transition of mitotic cell cycle	GO:0010972	43	0.0408931	0.382999	22	0.0345733	27	0.405458	0.963367	2	1	0.690557	14	1	0.777369	13	1	0.946601	7	1
arginyl-tRNA aminoacylation	GO:0006420	3	0.04096	0.382999	3	0.456652	2	0.959697	1	0	1	0.716342	1	1	0.706187	1	1	1	0	1
glial cell migration	GO:0008347	41	0.0410287	0.383197	21	0.175	23	0.856496	0.694179	4	1	0.0858685	19	0.619269	0.0194512	21	0.254133	0.0719159	15	0.553316
regulation of axon extension involved in axon guidance	GO:0048841	30	0.0410514	0.383197	17	0.408187	16	0.959697	0.140228	6	0.910974	0.174892	14	0.769872	0.0456977	16	0.397032	0.0399605	13	0.435628
mammary gland epithelial cell proliferation	GO:0033598	26	0.0410886	0.383309	15	0.142874	16	0.796172	0.827991	2	1	0.327612	11	0.903274	0.191026	12	0.762279	0.944557	4	1
marginal zone B cell differentiation	GO:0002315	8	0.0411286	0.383447	6	0.0315208	7	0.386314	0.630595	1	1	0.850348	2	1	0.846915	2	1	0.00587511	6	0.145489
positive regulation of RNA metabolic process	GO:0051254	1361	0.0411949	0.38383	540	0.511704	658	0.959697	0.998825	123	1	0.616707	480	1	0.423471	483	0.911308	0.135303	369	0.740374
negative regulation of striated muscle cell differentiation	GO:0051154	32	0.0412843	0.384404	17	0.0118857	22	0.219851	0.1429	6	0.920091	0.10396	15	0.666664	0.00840027	18	0.148271	0.156149	11	0.785165
negative regulation of vasculature development	GO:1901343	95	0.0413068	0.384404	45	0.255548	50	0.921643	0.555928	11	1	0.470812	35	0.978627	0.69616	32	1	0.100364	31	0.639188
renal water transport	GO:0003097	5	0.0414246	0.385264	4	0.394095	3	0.959697	0.424075	1	1	0.189045	3	0.803867	0.176252	3	0.735579	0.314807	2	0.90146
cellular response to glucagon stimulus	GO:0071377	18	0.0414882	0.38562	11	0.0962836	12	0.683278	0.351245	3	1	0.00768173	12	0.168643	0.00169576	13	0.0473134	0.325319	6	0.916066
cellular response to reactive nitrogen species	GO:1902170	16	0.0418025	0.386796	10	0.0909776	11	0.665364	0.570564	2	1	0.00188792	12	0.0646942	0.0284593	10	0.313222	0.992539	1	1
lipoprotein particle mediated signaling	GO:0055095	3	0.0418085	0.386796	3	0.0983496	3	0.691398	0.0335055	2	0.553604	0.262153	2	0.903274	0.0355585	3	0.351764	0.0141022	3	0.253289
low-density lipoprotein particle mediated signaling	GO:0055096	3	0.0418085	0.386796	3	0.0983496	3	0.691398	0.0335055	2	0.553604	0.262153	2	0.903274	0.0355585	3	0.351764	0.0141022	3	0.253289
cerebellar cortex development	GO:0021695	39	0.0418179	0.386796	21	0.23143	22	0.920603	0.0123924	10	0.342003	0.139663	18	0.711408	0.0394003	20	0.368688	0.334321	12	0.927897
positive regulation of wound healing	GO:0090303	37	0.0417466	0.386796	19	0.00411265	26	0.10896	0.602177	4	1	0.0548353	18	0.490814	0.0471633	18	0.404524	0.194508	12	0.845404
regulation of glucose metabolic process	GO:0010906	92	0.0417395	0.386796	43	0.196981	49	0.894315	0.835311	8	1	0.102696	39	0.664315	0.0884999	39	0.553451	0.509581	24	1
positive regulation of reproductive process	GO:2000243	46	0.0416678	0.386796	23	0.65975	21	1	0.599262	5	1	0.0854365	21	0.617947	0.200663	19	0.781017	0.0259574	18	0.348016
ventricular cardiac muscle tissue morphogenesis	GO:0055010	47	0.0417025	0.386796	25	0.0627033	29	0.550128	0.00761853	12	0.257341	0.245955	20	0.894393	0.339431	19	0.889547	0.00284398	22	0.0900214
multi-multicellular organism process	GO:0044706	158	0.042164	0.388347	69	0.161712	82	0.838356	0.0505095	25	0.683967	0.0140559	69	0.2425	0.015394	68	0.222075	0.0423684	50	0.443597
negative regulation of response to food	GO:0032096	7	0.0420987	0.388347	5	0.00354156	7	0.098106	1	0	1	0.156145	4	0.730205	0.143246	4	0.674355	0.83505	1	1
negative regulation of appetite	GO:0032099	7	0.0420987	0.388347	5	0.00354156	7	0.098106	1	0	1	0.156145	4	0.730205	0.143246	4	0.674355	0.83505	1	1
regulation of double-strand break repair	GO:2000779	68	0.0421632	0.388347	33	0.0862399	39	0.64976	0.960328	4	1	0.0193146	33	0.295404	0.184487	28	0.750663	0.996445	9	1
development of primary female sexual characteristics	GO:0046545	85	0.042163	0.388347	40	0.210535	45	0.909963	0.511132	10	1	0.0703649	37	0.553643	0.254201	33	0.857781	0.522947	22	1
blastocyst growth	GO:0001832	14	0.0420496	0.388347	9	0.0820628	10	0.634269	1	0	1	0.218356	7	0.852057	0.397781	6	0.889547	0.760545	3	1
viral latency	GO:0019042	11	0.0420964	0.388347	7	0.176704	7	0.85875	0.325055	2	1	0.502684	4	0.999594	0.476285	4	0.960847	0.237253	4	0.876532
negative regulation of DNA damage response, signal transduction by p53 class mediator	GO:0043518	15	0.0422242	0.388667	9	0.0972802	10	0.686731	0.217392	3	1	0.0965112	8	0.650842	0.0868883	8	0.550377	0.289144	5	0.879321
visual learning	GO:0008542	43	0.0423098	0.38922	23	0.261131	24	0.925639	0.250274	7	1	0.423962	17	0.931005	0.417748	17	0.905372	0.0264015	18	0.35096
protein K29-linked ubiquitination	GO:0035519	5	0.0424613	0.390377	4	0.724248	2	1	1	0	1	0.842503	1	1	0.828786	1	1	0.71687	1	1
negative regulation of pathway-restricted SMAD protein phosphorylation	GO:0060394	10	0.042583	0.39126	7	0.050339	8	0.493552	0.70444	1	1	0.115785	6	0.694404	0.927251	2	1	0.0948526	5	0.621766
leukocyte tethering or rolling	GO:0050901	14	0.0428002	0.393019	9	0.369363	8	0.959697	0.212623	3	1	0.0923458	8	0.640586	0.00769149	10	0.14001	0.135673	6	0.741243
regulation of G0 to G1 transition	GO:0070316	40	0.0428945	0.393647	21	0.0125141	27	0.226843	0.855378	3	1	0.238755	17	0.88321	0.89378	11	1	0.927888	7	1
postreplication repair	GO:0006301	50	0.0429367	0.393797	24	0.0360269	30	0.413589	0.979078	2	1	0.303057	19	0.903274	0.721244	15	1	0.943963	8	1
epithelial-mesenchymal cell signaling	GO:0060684	3	0.0430036	0.394174	3	0.102099	3	0.703157	0.29297	1	1	0.266357	2	0.903274	0.25684	2	0.858802	0.569287	1	1
molting cycle	GO:0042303	80	0.0430672	0.394282	39	0.486231	40	0.959697	0.0789781	14	0.838041	0.217431	33	0.850627	0.0247186	38	0.288554	0.0355712	29	0.410425
hair cycle	GO:0042633	80	0.0430672	0.394282	39	0.486231	40	0.959697	0.0789781	14	0.838041	0.217431	33	0.850627	0.0247186	38	0.288554	0.0355712	29	0.410425
rRNA export from nucleus	GO:0006407	3	0.0431361	0.394676	3	0.0982392	3	0.691398	1	0	1	0.701055	1	1	0.689687	1	1	0.564502	1	1
response to cAMP	GO:0051591	81	0.0434777	0.397144	39	0.146288	45	0.803371	0.739484	8	1	0.120105	35	0.702914	0.028331	38	0.312863	0.00701117	32	0.162322
regulation of NAD(P)H oxidase activity	GO:0033860	7	0.0434841	0.397144	5	0.0331584	6	0.396185	0.164376	2	0.989376	0.152619	4	0.727244	0.140111	4	0.670333	0.836029	1	1
positive regulation of NAD(P)H oxidase activity	GO:0033864	7	0.0434841	0.397144	5	0.0331584	6	0.396185	0.164376	2	0.989376	0.152619	4	0.727244	0.140111	4	0.670333	0.836029	1	1
vasodilation	GO:0042311	24	0.0436159	0.397265	13	0.0373516	16	0.419915	0.118395	5	0.877441	0.272337	10	0.903274	0.0278336	13	0.308522	0.366782	7	0.968822
sequestering of calcium ion	GO:0051208	92	0.0435384	0.397265	44	0.0766138	52	0.610494	0.504415	11	1	0.158933	38	0.731237	0.0675022	40	0.481427	0.00219505	37	0.0744752
regulation of pri-miRNA transcription by RNA polymerase II	GO:1902893	33	0.0436277	0.397265	18	0.606483	16	1	0.913934	2	1	0.0577797	17	0.501833	0.106555	16	0.608403	0.0769246	13	0.571644
cytokine production	GO:0001816	500	0.0436067	0.397265	204	0.0985533	255	0.692036	0.624143	55	1	0.291514	183	0.903274	0.13001	187	0.657258	0.00240874	156	0.0797711
regulation of vasoconstriction	GO:0019229	39	0.043613	0.397265	20	0.762074	17	1	0.140089	7	0.910461	0.17867	17	0.776975	0.16308	17	0.707592	0.270871	12	0.879321
cellular response to hypoxia	GO:0071456	130	0.0436788	0.397493	58	0.222917	67	0.919554	0.726111	13	1	0.0355104	56	0.394865	0.0114647	58	0.183267	0.462171	34	1
transforming growth factor beta receptor signaling pathway	GO:0007179	164	0.0437909	0.398275	75	0.324743	84	0.959697	0.0423641	27	0.614155	0.637225	58	1	0.196764	65	0.77354	0.041472	54	0.439117
positive regulation of lipid metabolic process	GO:0045834	97	0.0439775	0.398782	44	0.015397	57	0.25691	0.0771425	16	0.831158	0.0108641	45	0.208707	0.00818735	45	0.145878	0.0315903	33	0.387478
regulation of modification of synaptic structure	GO:1905244	11	0.043955	0.398782	7	0.185694	7	0.877711	0.33967	2	1	0.0382716	7	0.414378	0.271392	5	0.875558	0.0944339	5	0.621428
regulation of spindle organization	GO:0090224	40	0.0439715	0.398782	21	0.0985826	24	0.692036	0.951836	2	1	0.146109	18	0.716963	0.323473	16	0.889547	0.967575	6	1
5-phosphoribose 1-diphosphate biosynthetic process	GO:0006015	5	0.0439028	0.398782	4	0.409023	3	0.959697	1	0	1	0.520595	2	1	0.501492	2	0.980441	0.729053	1	1
5-phosphoribose 1-diphosphate metabolic process	GO:0046391	5	0.0439028	0.398782	4	0.409023	3	0.959697	1	0	1	0.520595	2	1	0.501492	2	0.980441	0.729053	1	1
negative regulation of lipid storage	GO:0010888	15	0.0440483	0.399186	9	0.786458	6	1	1	0	1	0.620671	5	1	0.598318	5	1	0.747229	3	1
contact inhibition	GO:0060242	8	0.0441314	0.399702	6	0.620403	4	1	0.244939	2	1	0.325919	4	0.903274	0.321557	4	0.889547	0.368961	3	0.969236
skeletal muscle fiber development	GO:0048741	27	0.0442971	0.400964	15	0.586973	13	1	0.0087277	8	0.278154	0.0622137	14	0.52075	0.342229	11	0.889547	0.0282017	12	0.364397
regulation of toll-like receptor 2 signaling pathway	GO:0034135	7	0.0444557	0.401445	5	0.664533	3	1	0.545693	1	1	0.0353548	5	0.39371	0.0309478	5	0.328085	0.836002	1	1
regulation of keratinocyte proliferation	GO:0010837	22	0.0444439	0.401445	13	0.127785	14	0.770958	0.257454	4	1	0.139422	11	0.711408	0.135413	11	0.6658	0.0452368	10	0.459959
regulation of delayed rectifier potassium channel activity	GO:1902259	13	0.0444423	0.401445	8	0.595357	6	1	0.424093	2	1	0.441545	5	0.948354	0.41906	5	0.906813	0.380469	4	0.981739
regulation of nuclear cell cycle DNA replication	GO:0033262	14	0.0443794	0.401445	9	0.387003	8	0.959697	0.222387	3	1	0.82252	4	1	0.819118	4	1	0.544756	4	1
reduction of food intake in response to dietary excess	GO:0002023	3	0.0445542	0.402097	3	0.461405	2	0.959697	0.293543	1	1	0.276448	2	0.903274	0.26817	2	0.871258	0.574644	1	1
regulation of proton transport	GO:0010155	14	0.0446359	0.402595	8	0.032344	10	0.39137	0.430411	2	1	0.106996	7	0.677185	0.030422	8	0.325464	0.368743	4	0.969236
positive regulation of epidermal growth factor-activated receptor activity	GO:0045741	6	0.0447059	0.402988	5	0.369599	4	0.959697	1	0	1	0.94666	1	1	0.947373	1	1	0.867561	1	1
anterior/posterior pattern specification	GO:0009952	140	0.0447873	0.403483	64	0.244557	73	0.921643	0.00258665	28	0.139368	0.0120608	64	0.221901	0.0981543	58	0.58593	0.0135013	49	0.24634
uterine smooth muscle contraction	GO:0070471	7	0.0448379	0.403598	5	0.152328	5	0.816391	0.537469	1	1	0.0057109	6	0.141233	0.0346652	5	0.346515	0.201713	3	0.855225
negative regulation of glomerular mesangial cell proliferation	GO:0072125	3	0.0448795	0.403598	3	0.858137	1	1	1	0	1	0.725097	1	1	0.272963	2	0.876816	0.575213	1	1
negative regulation of glomerulus development	GO:0090194	3	0.0448795	0.403598	3	0.858137	1	1	1	0	1	0.725097	1	1	0.272963	2	0.876816	0.575213	1	1
positive regulation of transmembrane receptor protein serine/threonine kinase signaling pathway	GO:0090100	88	0.0450057	0.404493	42	0.169783	48	0.852267	0.000309724	22	0.0325402	0.102892	38	0.664315	0.0609457	39	0.456801	0.00182451	36	0.065399
regulation of Wnt signaling pathway	GO:0030111	273	0.0452067	0.405344	117	0.127587	142	0.770071	0.164662	37	0.990187	0.00568201	118	0.140977	0.0283413	112	0.312863	0.000423961	96	0.0220431
regulation of transcription of nucleolar large rRNA by RNA polymerase I	GO:1901836	13	0.0451907	0.405344	8	0.0259449	10	0.350083	1	0	1	0.108133	7	0.680423	0.0321561	8	0.334473	0.972619	1	1
regulation of release of sequestered calcium ion into cytosol by sarcoplasmic reticulum	GO:0010880	25	0.0452334	0.405344	14	0.0693616	16	0.578186	0.791268	2	1	0.212605	11	0.84108	0.048008	13	0.408278	0.0111938	12	0.218574
germ cell migration	GO:0008354	8	0.0452172	0.405344	6	0.638734	4	1	0.63585	1	1	0.625678	3	1	0.62259	3	1	0.147067	4	0.768317
ureter urothelium development	GO:0072190	3	0.0452199	0.405344	3	0.46959	2	0.959697	1	0	1	0.284948	2	0.903274	0.721246	1	1	0.575092	1	1
cellular response to oxygen levels	GO:0071453	155	0.04533	0.405494	68	0.113986	82	0.731712	0.595544	17	1	0.00563334	70	0.140539	0.000820943	73	0.0263289	0.561852	39	1
membrane repolarization during cardiac muscle cell action potential	GO:0086013	21	0.0452902	0.405494	12	0.596182	10	1	0.209625	4	1	0.308021	9	0.903274	0.295606	9	0.889547	0.451425	6	1
regulation of transcription involved in G1/S transition of mitotic cell cycle	GO:0000083	28	0.045309	0.405494	15	0.115538	17	0.735512	1	0	1	0.814866	8	1	0.510952	10	0.987671	0.405871	8	1
neural tube closure	GO:0001843	86	0.0454024	0.405904	41	0.00609133	54	0.139332	0.886434	7	1	0.010013	42	0.198359	0.0992719	37	0.589176	0.236194	26	0.876532
pulmonary artery morphogenesis	GO:0061156	6	0.0455215	0.40673	5	0.670037	3	1	0.159049	2	0.969568	0.152418	4	0.727244	0.413897	3	0.901403	0.0551146	4	0.499178
chloride ion homeostasis	GO:0055064	8	0.0456018	0.406907	6	0.629476	4	1	0.242034	2	1	0.0322625	6	0.374039	0.00465427	7	0.100287	0.919959	1	1
release of sequestered calcium ion into cytosol by sarcoplasmic reticulum	GO:0014808	27	0.0457036	0.406907	15	0.147912	16	0.806189	0.603192	3	1	0.10216	13	0.663703	0.0177391	15	0.241931	0.0231623	12	0.329095
release of sequestered calcium ion into cytosol by endoplasmic reticulum	GO:1903514	27	0.0457036	0.406907	15	0.147912	16	0.806189	0.603192	3	1	0.10216	13	0.663703	0.0177391	15	0.241931	0.0231623	12	0.329095
sialylation	GO:0097503	17	0.0456912	0.406907	10	0.238807	10	0.920603	0.861952	1	1	0.0109068	11	0.209001	0.188374	8	0.757466	0.226503	6	0.876532
atrial cardiac muscle cell action potential	GO:0086014	19	0.0457459	0.406907	12	0.695139	9	1	0.0218366	6	0.44853	0.00668741	13	0.155299	0.263438	9	0.865913	0.132163	8	0.73267
atrial cardiac muscle cell to AV node cell signaling	GO:0086026	19	0.0457459	0.406907	12	0.695139	9	1	0.0218366	6	0.44853	0.00668741	13	0.155299	0.263438	9	0.865913	0.132163	8	0.73267
atrial cardiac muscle cell to AV node cell communication	GO:0086066	19	0.0457459	0.406907	12	0.695139	9	1	0.0218366	6	0.44853	0.00668741	13	0.155299	0.263438	9	0.865913	0.132163	8	0.73267
cell-cell adhesion via plasma-membrane adhesion molecules	GO:0098742	211	0.045755	0.406907	96	0.82629	99	1	0.0604629	33	0.745729	0.759051	74	1	0.747435	74	1	0.483455	58	1
negative regulation of glutamate secretion	GO:0014050	3	0.0459368	0.408285	3	0.111385	3	0.721656	1	0	1	0.287745	2	0.903274	0.0425908	3	0.384516	1	0	1
regulation of synaptic vesicle exocytosis	GO:2000300	69	0.0460457	0.408776	34	0.138317	39	0.789744	0.180774	11	1	0.0197376	34	0.298296	0.0178176	34	0.242567	0.000337208	32	0.0185452
osmosensory signaling pathway	GO:0007231	3	0.0460347	0.408776	3	0.111086	3	0.721656	1	0	1	0.284965	2	0.903274	0.72122	1	1	0.578998	1	1
negative regulation of amyloid fibril formation	GO:1905907	3	0.0461156	0.408891	3	0.099134	3	0.693074	0.0360075	2	0.574386	0.0386764	3	0.417002	0.0369883	3	0.357157	0.573061	1	1
C21-steroid hormone biosynthetic process	GO:0006700	19	0.0461391	0.408891	11	0.0519172	13	0.501526	0.643099	2	1	0.317933	8	0.903274	0.0727657	10	0.503055	0.173396	7	0.821113
negative regulation of viral transcription	GO:0032897	19	0.0461299	0.408891	11	0.411291	10	0.959697	0.89675	1	1	0.181546	9	0.784367	0.170162	9	0.721473	0.891146	3	1
positive regulation of interleukin-1 beta production	GO:0032731	23	0.0461673	0.408903	13	0.599926	11	1	0.75617	2	1	0.436366	9	0.942923	0.264668	10	0.867458	0.0496426	10	0.48167
cellular response to insulin stimulus	GO:0032869	177	0.0463207	0.40961	78	0.0275098	99	0.361904	0.157213	25	0.962134	0.00875749	79	0.182506	0.00658694	79	0.126859	0.385861	48	0.986515
relaxation of cardiac muscle	GO:0055119	16	0.0463835	0.40961	10	0.208057	10	0.909221	0.279198	3	1	0.188791	8	0.803812	0.0079011	11	0.141773	0.0374051	8	0.421849
endocardial cushion formation	GO:0003272	22	0.0463489	0.40961	13	0.395842	12	0.959697	0.0101757	7	0.308798	0.0263977	13	0.341377	0.0622996	12	0.461611	0.00518595	12	0.137158
V(D)J recombination	GO:0033151	12	0.046333	0.40961	8	0.00271344	11	0.0812114	0.414396	2	1	0.0322376	8	0.374034	0.236449	6	0.837438	0.975495	1	1
female meiosis chromosome segregation	GO:0016321	5	0.0464085	0.40961	4	0.137042	4	0.788713	1	0	1	0.206339	3	0.832357	0.85796	1	1	1	0	1
pyrimidine nucleoside transport	GO:0015864	3	0.0463802	0.40961	3	0.860919	1	1	1	0	1	0.291895	2	0.903274	0.729575	1	1	1	0	1
response to ketone	GO:1901654	152	0.0464653	0.409637	67	0.0590414	83	0.535061	0.0364483	25	0.575582	0.0457548	64	0.456577	7.55612e-05	76	0.00386275	0.0382751	49	0.427867
positive regulation of RNA biosynthetic process	GO:1902680	1284	0.0464568	0.409637	510	0.584343	618	1	0.99624	119	1	0.521672	457	1	0.403839	457	0.891218	0.151107	348	0.776125
positive regulation of blood circulation	GO:1903524	50	0.046677	0.410041	24	0.707284	22	1	0.0415096	10	0.611911	0.0549323	23	0.490814	0.0053045	26	0.111307	0.0829002	17	0.59215
positive regulation of bile acid biosynthetic process	GO:0070859	3	0.0467491	0.410041	3	0.111357	3	0.721656	0.0338286	2	0.556528	0.0444591	3	0.451828	0.0427006	3	0.384516	0.581116	1	1
positive regulation of bile acid metabolic process	GO:1904253	3	0.0467491	0.410041	3	0.111357	3	0.721656	0.0338286	2	0.556528	0.0444591	3	0.451828	0.0427006	3	0.384516	0.581116	1	1
positive regulation of mesenchymal cell proliferation	GO:0002053	22	0.0466469	0.410041	13	0.145505	14	0.801673	0.0117417	7	0.332147	0.0757323	12	0.576853	0.154725	11	0.690009	7.85517e-05	15	0.00585768
regulation of lymphocyte migration	GO:2000401	34	0.046777	0.410041	18	0.358383	18	0.959697	0.766799	3	1	0.306167	14	0.903274	0.183595	15	0.749032	0.078234	13	0.57743
hyperosmotic response	GO:0006972	17	0.0466358	0.410041	10	0.0143264	13	0.246052	0.113455	4	0.877441	0.369911	7	0.903274	0.191103	8	0.762279	0.106875	7	0.663059
axis specification	GO:0009798	63	0.0465495	0.410041	31	0.0404135	38	0.438191	0.055664	12	0.716828	0.0105983	32	0.2062	0.205828	26	0.788628	0.273115	19	0.879321
positive regulation of cytoskeleton organization	GO:0051495	197	0.046797	0.410041	86	0.0292168	109	0.372417	0.328455	25	1	0.137513	78	0.711207	0.378604	72	0.889547	0.284429	55	0.879321
bone maturation	GO:0070977	13	0.0466583	0.410041	9	0.878736	5	1	0.489631	2	1	0.791809	4	1	0.368172	6	0.889547	0.292664	5	0.879321
nucleobase metabolic process	GO:0009112	31	0.0468073	0.410041	16	0.366357	16	0.959697	0.678019	3	1	0.363753	12	0.903274	0.482317	11	0.967048	0.50627	8	1
regulation of modification of postsynaptic actin cytoskeleton	GO:1905274	5	0.0466564	0.410041	4	0.40397	3	0.959697	0.436229	1	1	0.196239	3	0.819114	0.504896	2	0.983454	0.33096	2	0.923524
branching involved in blood vessel morphogenesis	GO:0001569	27	0.0469472	0.411031	15	0.194659	16	0.889186	0.0830546	6	0.85391	0.0320404	15	0.373168	0.0296515	15	0.320568	0.0322944	12	0.392636
meiotic chromosome condensation	GO:0010032	6	0.0470302	0.411521	5	0.119861	5	0.746207	1	0	1	0.156023	4	0.730205	0.944908	1	1	0.864366	1	1
cGMP metabolic process	GO:0046068	12	0.0470673	0.411609	8	0.775135	5	1	0.417239	2	1	0.0939167	7	0.642988	0.223039	6	0.815989	0.0184252	7	0.290468
oocyte maturation	GO:0001556	21	0.0471405	0.412013	12	0.271967	12	0.934206	0.919233	1	1	0.658948	7	1	0.643834	7	1	0.823127	4	1
kidney epithelium development	GO:0072073	110	0.0471899	0.412208	52	0.0151069	66	0.253736	0.0557792	19	0.717687	0.0503673	49	0.47747	0.0456747	49	0.397032	0.187274	34	0.836151
regulation of cellular response to transforming growth factor beta stimulus	GO:1903844	101	0.0473401	0.413283	48	0.117926	56	0.74235	0.196433	15	1	0.430355	38	0.936758	0.409422	38	0.897229	0.263948	30	0.879321
fat cell differentiation	GO:0045444	176	0.0475653	0.414774	77	0.0765418	95	0.610491	0.149833	25	0.945158	0.0100678	78	0.198669	0.00115502	82	0.0347053	0.0206532	58	0.308764
negative regulation of sodium ion transmembrane transport	GO:1902306	12	0.0475539	0.414774	8	0.170416	8	0.853143	1	0	1	0.0302575	8	0.364396	0.228215	6	0.826587	0.186821	5	0.836151
positive regulation of T cell activation	GO:0050870	130	0.0476952	0.415668	57	0.0947175	70	0.675646	0.0547279	21	0.711566	0.0986027	53	0.656537	0.00381307	60	0.0861952	0.0909696	40	0.611576
regulation of cell communication by electrical coupling involved in cardiac conduction	GO:1901844	9	0.0477522	0.415689	6	0.637778	4	1	1	0	1	0.322441	4	0.903274	0.0311599	6	0.329221	0.350608	3	0.95174
export across plasma membrane	GO:0140115	26	0.0477339	0.415689	14	0.319289	14	0.959697	0.0649557	6	0.776374	0.418724	10	0.924336	0.39989	10	0.889547	0.0156403	12	0.267113
response to X-ray	GO:0010165	30	0.0478273	0.416106	16	0.00373649	22	0.101465	0.973668	1	1	0.215667	13	0.847137	0.200788	13	0.781303	0.505804	8	1
regulation of telomerase RNA reverse transcriptase activity	GO:1905661	3	0.0480382	0.417522	3	0.114075	3	0.731712	1	0	1	0.0468003	3	0.460692	0.0454535	3	0.396271	0.159418	2	0.793394
lymphocyte chemotaxis	GO:0048247	23	0.0480449	0.417522	13	0.0339577	16	0.401267	0.756621	2	1	0.772533	7	1	0.433489	9	0.922256	0.114049	9	0.686009
positive regulation of tumor necrosis factor-mediated signaling pathway	GO:1903265	9	0.0482502	0.419067	6	0.186171	6	0.878873	1	0	1	0.974104	1	1	0.845107	2	1	0.672158	2	1
macromolecule modification	GO:0043412	3594	0.0483384	0.419495	1369	0.249521	1740	0.921643	0.995847	364	1	0.919378	1230	1	0.150366	1274	0.685072	0.341344	925	0.938295
regulation of cell growth involved in cardiac muscle cell development	GO:0061050	16	0.0483545	0.419495	9	0.111198	10	0.721656	0.240846	3	1	0.400885	6	0.904709	0.198085	7	0.77534	0.135897	6	0.74176
positive regulation of vascular associated smooth muscle cell migration	GO:1904754	14	0.0485314	0.420269	9	0.353263	8	0.959697	0.076488	4	0.830606	0.201755	7	0.827835	0.0271721	9	0.304591	0.0522713	7	0.493136
JAK-STAT cascade	GO:0007259	84	0.0485386	0.420269	39	0.0650212	48	0.560613	0.478453	10	1	0.435167	31	0.942203	0.0342546	38	0.34445	0.496692	22	1
response to fluid shear stress	GO:0034405	31	0.0485071	0.420269	17	0.214007	18	0.911938	0.493469	4	1	0.324012	13	0.903274	0.111454	15	0.617864	0.0198417	14	0.301966
regulation of G1/S transition of mitotic cell cycle	GO:2000045	131	0.0485541	0.420269	57	0.000942738	80	0.0408002	0.608283	14	1	0.212969	50	0.841818	0.28634	48	0.889547	0.503964	33	1
regulation of endopeptidase activity	GO:0052548	283	0.0486873	0.420944	114	0.373496	135	0.959697	0.252014	35	1	0.0435249	110	0.447408	0.0579937	107	0.445125	0.265422	74	0.879321
regulation of viral transcription	GO:0046782	39	0.0486864	0.420944	20	0.64649	18	1	0.659496	4	1	0.05617	19	0.49474	0.367813	15	0.889547	0.901543	7	1
regulation of T cell activation	GO:0050863	204	0.0487345	0.421113	87	0.0203093	113	0.305723	0.21689	27	1	0.0170774	87	0.274139	0.000916321	93	0.0284877	0.114559	60	0.688168
zygotic determination of anterior/posterior axis, embryo	GO:0007354	3	0.0487648	0.421135	3	0.472539	2	0.959697	1	0	1	0.287466	2	0.903274	0.281816	2	0.889547	0.589665	1	1
calcium ion transmembrane import into cytosol	GO:0097553	99	0.0489854	0.422646	47	0.105834	55	0.71278	0.263054	14	1	0.111131	42	0.688897	0.0177918	46	0.242433	0.0104321	37	0.208014
positive regulation of integrin biosynthetic process	GO:0045726	3	0.0489951	0.422646	3	0.109178	3	0.718763	0.296565	1	1	0.0420572	3	0.437317	0.0398578	3	0.370669	0.0160689	3	0.270959
hepaticobiliary system development	GO:0061008	123	0.0491402	0.42291	55	0.029244	70	0.372417	0.529541	14	1	0.165723	49	0.743718	0.00173035	59	0.047754	0.645345	30	1
mesenchymal cell proliferation involved in ureteric bud development	GO:0072138	3	0.0490961	0.42291	3	0.115387	3	0.735512	0.298643	1	1	0.295724	2	0.903274	0.0452277	3	0.395294	0.588046	1	1
negative regulation of transmembrane transport	GO:0034763	95	0.0491429	0.42291	42	0.0990406	51	0.693025	0.612125	10	1	0.389346	34	0.903274	0.0696515	39	0.490383	0.0692533	30	0.542139
negative regulation of pinocytosis	GO:0048550	5	0.0490893	0.42291	4	0.760401	2	1	1	0	1	0.867488	1	1	0.195992	3	0.771312	0.742074	1	1
positive regulation of histone H4 acetylation	GO:0090240	7	0.0491923	0.42291	5	0.035718	6	0.411284	1	0	1	0.407156	3	0.911479	0.387264	3	0.889547	0.208677	3	0.86371
regulation of spontaneous neurotransmitter secretion	GO:1904048	3	0.0491786	0.42291	3	0.476556	2	0.959697	1	0	1	0.730663	1	1	0.72384	1	1	0.588365	1	1
regulation of metanephros development	GO:0072215	17	0.049284	0.423332	10	0.229657	10	0.920603	0.864221	1	1	0.193071	8	0.812381	0.335723	7	0.889547	0.0375015	8	0.422557
prostate gland growth	GO:0060736	8	0.049297	0.423332	6	0.368961	5	0.959697	0.63914	1	1	0.864053	2	1	0.344304	4	0.889547	0.383872	3	0.984617
positive regulation of translation	GO:0045727	105	0.0493633	0.423663	46	0.147474	55	0.805739	0.730867	10	1	0.863287	31	1	0.62785	34	1	0.264097	29	0.879321
negative regulation of cell proliferation involved in contact inhibition	GO:0060244	3	0.0494141	0.423859	3	0.865074	1	1	0.298826	1	1	0.29417	2	0.903274	0.288287	2	0.889547	0.163939	2	0.801232
positive regulation of amyloid precursor protein catabolic process	GO:1902993	13	0.0495035	0.424066	8	0.00643308	11	0.14279	0.0458385	4	0.647777	0.0420173	8	0.437317	0.0379275	8	0.362003	0.196932	5	0.8476
acid secretion	GO:0046717	74	0.0495066	0.424066	34	0.0612654	42	0.545104	0.311484	10	1	0.163834	30	0.740934	0.0598996	32	0.451361	0.136842	23	0.744518
hindbrain radial glia guided cell migration	GO:0021932	10	0.0495216	0.424066	7	0.354725	6	0.959697	0.0230709	4	0.461843	0.280596	5	0.903274	0.276457	5	0.881058	0.525364	3	1
regulation of microtubule nucleation	GO:0010968	5	0.0495497	0.424067	4	0.143252	4	0.796172	1	0	1	0.541581	2	1	0.200287	3	0.780153	1	0	1
regulation of chromosome organization	GO:0033044	306	0.0496068	0.424318	129	0.290485	153	0.949776	0.999358	19	1	0.509137	109	1	0.966798	93	1	0.993611	61	1
negative regulation of immune system process	GO:0002683	298	0.0496799	0.424704	124	0.107126	154	0.715371	0.641681	32	1	0.0786028	117	0.589869	0.0105182	123	0.172481	0.0454738	89	0.460637
calcium ion import	GO:0070509	59	0.0498821	0.425593	29	0.031654	36	0.387012	0.371004	8	1	0.00517596	31	0.131932	0.0958732	26	0.5782	0.000732308	27	0.0330059
post-embryonic animal organ development	GO:0048569	15	0.0498955	0.425593	9	0.891524	5	1	0.827008	1	1	0.372857	6	0.903274	0.349617	6	0.889547	0.129615	6	0.725938
regulation of mRNA splicing, via spliceosome	GO:0048024	89	0.0498509	0.425593	41	0.294433	46	0.953933	0.802305	8	1	0.87087	27	1	0.467453	32	0.956762	0.942541	17	1
viral process	GO:0016032	610	0.0498801	0.425593	243	0.401224	294	0.959697	0.996927	49	1	0.646086	209	1	0.51103	210	0.987697	0.402818	157	0.998863
embryonic camera-type eye formation	GO:0060900	8	0.0499266	0.425619	6	0.355531	5	0.959697	0.256893	2	1	0.858976	2	1	0.858671	2	1	0.150952	4	0.776107
positive regulation of myotube differentiation	GO:0010831	21	0.0500139	0.426125	12	0.0286741	15	0.369249	0.0264867	6	0.487258	0.0872605	11	0.622927	0.303934	9	0.889547	0.0689387	9	0.541068
maintenance of cell polarity	GO:0030011	12	0.0501614	0.426207	8	0.00250858	11	0.0767385	0.155175	3	0.958222	0.00712491	9	0.160326	0.029519	8	0.32002	0.864741	2	1
fibroblast proliferation	GO:0048144	76	0.0501572	0.426207	35	0.534868	36	0.964625	0.224994	11	1	0.0669221	33	0.538559	0.257153	29	0.859232	0.539611	19	1
regulation of fibroblast proliferation	GO:0048145	76	0.0501572	0.426207	35	0.534868	36	0.964625	0.224994	11	1	0.0669221	33	0.538559	0.257153	29	0.859232	0.539611	19	1
positive regulation of nucleic acid-templated transcription	GO:1903508	1283	0.0501433	0.426207	509	0.595839	617	1	0.996123	119	1	0.536961	456	1	0.418787	456	0.906607	0.16272	347	0.80085
hematopoietic progenitor cell differentiation	GO:0002244	96	0.0501634	0.426207	45	0.451613	48	0.959697	0.797392	9	1	0.423396	36	0.930202	0.48271	35	0.967198	0.471169	26	1
regulation of insulin-like growth factor receptor signaling pathway	GO:0043567	15	0.0502823	0.426979	9	0.100612	10	0.697642	0.079415	4	0.8389	0.626287	5	1	0.395776	6	0.889547	0.0548992	7	0.499178
ERBB signaling pathway	GO:0038127	129	0.0503628	0.427365	59	0.484713	64	0.959697	0.943283	10	1	0.83882	42	1	0.101265	54	0.59471	0.188208	39	0.836151
positive regulation of phosphatidylinositol 3-kinase activity	GO:0043552	21	0.0503838	0.427365	13	0.547685	11	0.976639	0.763673	2	1	0.259898	10	0.903274	0.142846	11	0.673597	0.236989	8	0.876532
muscle cell fate commitment	GO:0042693	11	0.0504349	0.427504	7	0.402535	6	0.959697	0.110295	3	0.877441	0.0405685	7	0.429479	0.279509	5	0.886906	0.00629371	7	0.151706
regulation of nucleotide-excision repair	GO:2000819	3	0.0504564	0.427504	3	0.113881	3	0.731391	1	0	1	0.290926	2	0.903274	0.285577	2	0.889547	1	0	1
regulation of protein secretion	GO:0050708	300	0.0505035	0.427665	125	0.00788975	165	0.164635	0.205352	39	1	0.00420552	128	0.113767	0.0331092	120	0.338741	0.0737437	88	0.559286
negative regulation of lipid localization	GO:1905953	29	0.0506979	0.429073	15	0.761625	12	1	0.966227	1	1	0.534044	10	1	0.793283	8	1	0.405293	8	1
retinoic acid receptor signaling pathway	GO:0048384	25	0.0507854	0.429576	14	0.0429142	17	0.452112	0.32439	4	1	0.417529	10	0.922903	0.405003	10	0.892365	0.495918	7	1
negative regulation of canonical Wnt signaling pathway	GO:0090090	115	0.0508614	0.429979	52	0.0630703	64	0.550925	0.157608	17	0.963482	0.173696	46	0.766535	0.110338	47	0.613746	0.000116614	48	0.00775762
regulation of alcohol biosynthetic process	GO:1902930	59	0.050998	0.430888	29	0.0646288	35	0.558771	0.000813066	16	0.0613181	0.0441083	28	0.451577	0.0392731	28	0.368599	0.0391751	22	0.431834
response to dopamine	GO:1903350	14	0.0510255	0.430888	9	0.00627031	12	0.141096	0.508948	2	1	0.0351756	9	0.392575	0.225057	7	0.820611	0.777987	3	1
positive regulation of glucose transmembrane transport	GO:0010828	30	0.0510714	0.430938	17	0.42851	16	0.959697	0.5012	4	1	0.594382	11	1	0.103897	15	0.602412	0.178093	11	0.829769
regulation of anion transmembrane transport	GO:1903959	23	0.051088	0.430938	13	0.0845487	15	0.642968	0.761725	2	1	0.295646	10	0.903274	0.285255	10	0.889547	0.120439	9	0.705898
protein localization	GO:0008104	2357	0.0511811	0.431485	897	0.00396537	1178	0.106166	0.350677	271	1	0.157243	841	0.731237	0.0846821	837	0.545538	0.0707735	622	0.548363
epithelial tube formation	GO:0072175	118	0.0513657	0.432802	54	0.00772362	71	0.163207	0.818443	11	1	0.00377352	57	0.106258	0.0762804	50	0.516652	0.361312	33	0.965824
response to monoamine	GO:0071867	33	0.0514835	0.433018	18	0.00181713	25	0.0620675	0.343335	5	1	0.0111977	19	0.2127	0.0103489	19	0.170992	0.0776582	13	0.574573
response to catecholamine	GO:0071869	33	0.0514835	0.433018	18	0.00181713	25	0.0620675	0.343335	5	1	0.0111977	19	0.2127	0.0103489	19	0.170992	0.0776582	13	0.574573
negative regulation of binding	GO:0051100	150	0.0515103	0.433018	64	0.0116482	85	0.216665	0.706923	15	1	0.0456194	62	0.456577	0.0330809	62	0.338679	0.265479	41	0.879321
G2/MI transition of meiotic cell cycle	GO:0008315	3	0.0515903	0.433018	3	0.118413	3	0.743267	1	0	1	0.0483545	3	0.467696	0.297303	2	0.889547	1	0	1
regulation of G2/MI transition of meiotic cell cycle	GO:0110030	3	0.0515903	0.433018	3	0.118413	3	0.743267	1	0	1	0.0483545	3	0.467696	0.297303	2	0.889547	1	0	1
positive regulation of G2/MI transition of meiotic cell cycle	GO:0110032	3	0.0515903	0.433018	3	0.118413	3	0.743267	1	0	1	0.0483545	3	0.467696	0.297303	2	0.889547	1	0	1
negative regulation of G0 to G1 transition	GO:0070317	36	0.051476	0.433018	19	0.00955475	25	0.187091	0.803433	3	1	0.186874	16	0.798104	0.879245	10	1	0.938218	6	1
regulation of growth of symbiont in host	GO:0044126	5	0.0517835	0.433766	4	0.429384	3	0.959697	1	0	1	0.869819	1	1	0.042388	4	0.384091	0.34702	2	0.946001
modulation of growth of symbiont involved in interaction with host	GO:0044144	5	0.0517835	0.433766	4	0.429384	3	0.959697	1	0	1	0.869819	1	1	0.042388	4	0.384091	0.34702	2	0.946001
positive regulation of peptidyl-threonine phosphorylation	GO:0010800	25	0.051717	0.433766	14	0.041442	17	0.444041	0.563947	3	1	0.148695	12	0.720864	0.0695417	13	0.490235	0.0929015	10	0.616918
regulation of modification of postsynaptic structure	GO:0099159	7	0.0517934	0.433766	5	0.165136	5	0.843058	0.554254	1	1	0.0460194	5	0.456577	0.165448	4	0.711612	0.220335	3	0.876532
tube closure	GO:0060606	87	0.0518242	0.433785	41	0.00426366	55	0.111411	0.891821	7	1	0.00659843	43	0.155124	0.109299	37	0.611706	0.249842	26	0.879321
mitotic DNA replication	GO:1902969	10	0.0518669	0.433904	7	0.172345	7	0.854484	0.337826	2	1	0.122806	6	0.704242	0.540489	4	1	0.803993	2	1
plasma membrane lactate transport	GO:0035879	3	0.0519173	0.434088	3	0.117198	3	0.739909	1	0	1	0.0468736	3	0.460692	0.0453137	3	0.395581	0.167524	2	0.810693
mature B cell differentiation	GO:0002335	19	0.0519675	0.43427	11	0.137144	12	0.788713	0.899094	1	1	0.854662	5	1	0.696057	6	1	0.0332616	9	0.398668
negative regulation of reproductive process	GO:2000242	34	0.0519989	0.434293	17	0.548812	16	0.978192	0.72875	3	1	0.639991	11	1	0.60775	11	1	0.97921	4	1
sarcomerogenesis	GO:0048769	3	0.0521302	0.435009	3	0.106488	3	0.71448	1	0	1	0.274814	2	0.903274	0.266446	2	0.869722	1	0	1
response to leukemia inhibitory factor	GO:1990823	85	0.0521702	0.435009	40	0.32529	44	0.959697	0.397742	11	1	0.413499	32	0.918212	0.307193	33	0.889547	0.376663	24	0.978753
cellular response to leukemia inhibitory factor	GO:1990830	85	0.0521702	0.435009	40	0.32529	44	0.959697	0.397742	11	1	0.413499	32	0.918212	0.307193	33	0.889547	0.376663	24	0.978753
regulation of lymphocyte activation	GO:0051249	279	0.0524338	0.436744	116	0.0271589	150	0.359148	0.490907	32	1	0.0195092	115	0.296633	0.00148758	121	0.0426777	0.410952	73	1
G0 to G1 transition	GO:0045023	41	0.0524356	0.436744	21	0.0179486	27	0.283052	0.864396	3	1	0.265176	17	0.903274	0.904717	11	1	0.934599	7	1
negative T cell selection	GO:0043383	5	0.0527055	0.438512	4	0.142541	4	0.795409	0.441581	1	1	0.046058	4	0.456577	0.20252	3	0.784052	0.0948114	3	0.621766
negative thymic T cell selection	GO:0045060	5	0.0527055	0.438512	4	0.142541	4	0.795409	0.441581	1	1	0.046058	4	0.456577	0.20252	3	0.784052	0.0948114	3	0.621766
enamel mineralization	GO:0070166	10	0.052748	0.438626	7	0.172785	7	0.855165	0.336619	2	1	0.783231	3	1	0.540835	4	1	0.541561	3	1
cellular monovalent inorganic cation homeostasis	GO:0030004	72	0.0528811	0.439493	35	0.0505515	43	0.493552	0.468054	9	1	0.386345	28	0.903274	0.0620877	33	0.460489	0.461106	20	1
potassium ion export	GO:0071435	13	0.0530097	0.440082	8	0.224636	8	0.920603	0.171226	3	1	0.123303	7	0.704242	0.261472	6	0.864052	0.20379	5	0.85737
potassium ion export across plasma membrane	GO:0097623	13	0.0530097	0.440082	8	0.224636	8	0.920603	0.171226	3	1	0.123303	7	0.704242	0.261472	6	0.864052	0.20379	5	0.85737
regulation of keratinocyte migration	GO:0051547	14	0.0530647	0.440298	9	0.0292624	11	0.372417	0.236641	3	1	0.0380037	9	0.412063	0.432992	6	0.921901	0.930789	2	1
amyloid fibril formation	GO:1990000	13	0.0531484	0.440753	8	0.0916508	9	0.66587	0.0103955	5	0.312358	0.265236	6	0.903274	0.00957057	9	0.162912	0.411812	4	1
response to water-immersion restraint stress	GO:1990785	3	0.0532083	0.441009	3	0.111124	3	0.721656	0.0340134	2	0.558001	0.281635	2	0.903274	0.273308	2	0.877279	0.585073	1	1
positive regulation of small molecule metabolic process	GO:0062013	98	0.0533689	0.441859	44	0.0223595	57	0.321665	0.416888	12	1	7.02363e-05	53	0.00601112	0.00356419	47	0.0820699	0.00380019	37	0.111546
regulation of peptide transport	GO:0090087	530	0.053362	0.441859	213	0.0014883	287	0.0552993	0.258633	65	1	0.0051996	214	0.132238	0.0372173	203	0.358387	0.0342871	153	0.404821
myeloid cell differentiation	GO:0030099	320	0.05345	0.44229	134	0.177943	163	0.86125	0.811421	32	1	0.366255	117	0.903274	0.0483404	127	0.408894	0.0953092	93	0.622868
positive regulation of male gonad development	GO:2000020	5	0.0535342	0.442747	4	0.426789	3	0.959697	1	0	1	0.543819	2	1	0.532073	2	1	0.352546	2	0.954618
gastro-intestinal system smooth muscle contraction	GO:0014831	9	0.0536867	0.443767	6	0.0569606	7	0.524056	0.257109	2	1	0.625275	3	1	0.848353	2	1	0.676917	2	1
glucose transmembrane transport	GO:1904659	76	0.0537872	0.444116	37	0.0859423	44	0.648512	0.553185	9	1	0.191709	32	0.808777	0.019093	37	0.251394	0.291597	23	0.879321
paraxial mesoderm morphogenesis	GO:0048340	8	0.0537786	0.444116	6	0.382072	5	0.959697	0.00112921	5	0.0789103	0.361568	4	0.903274	0.643834	3	1	0.00801135	6	0.177133
cellular response to nutrient	GO:0031670	57	0.0538395	0.444307	28	0.327326	30	0.959697	0.48483	7	1	0.0288981	28	0.356753	0.00647814	30	0.125557	0.137772	19	0.747849
response to interferon-alpha	GO:0035455	15	0.0539109	0.444415	9	0.225809	9	0.920603	0.242682	3	1	0.63376	5	1	0.0994335	8	0.589176	0.541727	4	1
regulation of alternative mRNA splicing, via spliceosome	GO:0000381	60	0.0539082	0.444415	29	0.126017	34	0.765403	0.69402	6	1	0.781761	19	1	0.18266	25	0.747198	0.812875	13	1
positive regulation of oxidoreductase activity	GO:0051353	39	0.054018	0.445057	19	0.310005	20	0.959697	0.254889	6	1	0.310054	15	0.903274	0.0581715	18	0.445543	0.0325082	15	0.393692
adenosine metabolic process	GO:0046085	7	0.054163	0.446011	5	0.0445608	6	0.460855	0.168106	2	1	0.445551	3	0.952087	0.42862	3	0.917337	0.229481	3	0.876532
cellular response to oxidised low-density lipoprotein particle stimulus	GO:0140052	5	0.0542669	0.446625	4	0.151321	4	0.813418	1	0	1	0.561464	2	1	0.218938	3	0.810215	0.0969969	3	0.62692
membranous septum morphogenesis	GO:0003149	10	0.0543862	0.447123	7	0.0567229	8	0.523707	0.34102	2	1	0.0376941	7	0.410016	0.0369716	7	0.357157	0.11148	5	0.675604
negative regulation of stem cell differentiation	GO:2000737	16	0.0543754	0.447123	10	0.212136	10	0.910101	0.587855	2	1	0.0868935	9	0.622349	0.191063	8	0.762279	0.042397	8	0.443597
bone regeneration	GO:1990523	3	0.0544273	0.44722	3	0.494363	2	0.959697	0.309749	1	1	0.751311	1	1	0.749713	1	1	0.174191	2	0.823268
negative regulation of neuroinflammatory response	GO:0150079	3	0.054486	0.447363	3	0.114208	3	0.732258	1	0	1	0.291256	2	0.903274	0.286833	2	0.889547	0.171915	2	0.818301
retinal blood vessel morphogenesis	GO:0061304	6	0.0545035	0.447363	5	0.127213	5	0.768726	0.00312362	4	0.15653	0.948234	1	1	0.949109	1	1	0.873609	1	1
negative regulation of keratinocyte proliferation	GO:0010839	10	0.054595	0.447873	7	0.613248	5	1	0.722558	1	1	0.777341	3	1	0.533966	4	1	0.277152	4	0.879321
viral life cycle	GO:0019058	234	0.0547233	0.448684	98	0.0457803	125	0.468695	0.928792	20	1	0.415498	84	0.920817	0.0226448	96	0.276951	0.257383	64	0.879321
response to hydrogen peroxide	GO:0042542	116	0.0548233	0.448779	50	0.0282062	65	0.365955	0.136049	17	0.894504	0.216669	44	0.848953	0.0187436	50	0.247864	0.191806	33	0.842475
response to vitamin	GO:0033273	70	0.0548193	0.448779	33	0.0838842	40	0.64137	0.913472	5	1	0.528708	25	1	0.161097	29	0.704867	0.335317	20	0.929764
regulation of actin filament bundle assembly	GO:0032231	86	0.0547703	0.448779	41	0.00095932	57	0.0409364	0.132644	14	0.880416	0.121794	37	0.704133	0.293088	34	0.889547	0.632696	22	1
spermatid differentiation	GO:0048515	99	0.0549729	0.449762	44	0.0153756	58	0.256833	0.971085	6	1	0.00533726	47	0.135512	0.273862	37	0.878689	0.690796	23	1
mammary gland formation	GO:0060592	7	0.0551434	0.45081	5	0.0404868	6	0.438575	0.178427	2	1	0.0463659	5	0.458559	0.0428707	5	0.384516	0.53735	2	1
response to interleukin-6	GO:0070741	30	0.0551601	0.45081	16	0.217024	17	0.913806	0.687422	3	1	0.784569	9	1	0.77228	9	1	0.220524	10	0.876532
outflow tract morphogenesis	GO:0003151	72	0.0552997	0.451239	35	0.0743138	42	0.603377	0.000158806	20	0.0212215	0.00154718	39	0.055507	0.0110225	36	0.178256	5.05033e-05	35	0.00409238
organic acid transport	GO:0015849	225	0.0553494	0.451239	95	0.00198725	130	0.0658125	0.192365	30	1	0.0459857	92	0.456577	0.000153653	105	0.0069253	0.0237707	71	0.333446
carboxylic acid transport	GO:0046942	225	0.0553494	0.451239	95	0.00198725	130	0.0658125	0.192365	30	1	0.0459857	92	0.456577	0.000153653	105	0.0069253	0.0237707	71	0.333446
response to forskolin	GO:1904321	10	0.0554496	0.451239	7	0.362736	6	0.959697	0.352367	2	1	0.286744	5	0.903274	0.115156	6	0.628551	0.806285	2	1
cellular response to forskolin	GO:1904322	10	0.0554496	0.451239	7	0.362736	6	0.959697	0.352367	2	1	0.286744	5	0.903274	0.115156	6	0.628551	0.806285	2	1
hindgut morphogenesis	GO:0007442	5	0.055432	0.451239	4	0.149221	4	0.80879	0.00070197	4	0.05484	0.0495891	4	0.473334	0.214532	3	0.800344	0.358995	2	0.964293
negative regulation of insulin secretion	GO:0046676	32	0.055436	0.451239	17	0.0760073	20	0.608348	0.158191	6	0.965887	0.620981	11	1	0.458169	12	0.948852	0.187606	11	0.836151
segment specification	GO:0007379	9	0.0553312	0.451239	6	0.0119359	8	0.220007	0.653472	1	1	0.371838	4	0.903274	0.631743	3	1	0.386091	3	0.986515
negative regulation of leukocyte cell-cell adhesion	GO:1903038	78	0.0555525	0.451542	36	0.00612137	49	0.13981	0.945366	5	1	0.0100942	38	0.198933	0.00043908	42	0.016196	0.418518	21	1
triglyceride metabolic process	GO:0006641	70	0.0555704	0.451542	32	0.352103	35	0.959697	0.00138147	17	0.0899371	0.18987	28	0.804808	0.163133	28	0.707621	0.125858	22	0.713291
sequestering of triglyceride	GO:0030730	11	0.0555758	0.451542	7	0.207005	7	0.908821	0.346423	2	1	0.304494	5	0.903274	0.525937	4	0.995295	0.533771	3	1
regulation of peptidase activity	GO:0052547	303	0.0556588	0.451735	121	0.351726	145	0.959697	0.268596	37	1	0.0600886	116	0.512155	0.0361037	116	0.354317	0.267573	79	0.879321
regulation of nitric oxide mediated signal transduction	GO:0010749	8	0.0556582	0.451735	6	0.156109	6	0.825749	0.64785	1	1	0.147064	5	0.718371	0.0398545	6	0.370669	0.0438259	5	0.452947
pulmonary valve development	GO:0003177	18	0.0558876	0.45335	11	0.245858	11	0.921643	0.000584825	8	0.0480112	0.0112117	12	0.212701	0.190351	9	0.760904	0.0344696	9	0.4055
organelle organization	GO:0006996	3377	0.0560004	0.454024	1285	8.50482e-05	1708	0.00674805	0.999546	330	1	0.000880082	1259	0.037371	0.0824995	1201	0.53778	0.999614	784	1
rhythmic process	GO:0048511	233	0.0562594	0.45517	100	0.266604	118	0.930447	0.214068	31	1	0.0244403	98	0.328038	0.00429073	102	0.094458	0.0652048	71	0.528316
peptide secretion	GO:0002790	409	0.0562613	0.45517	166	0.00415147	222	0.109358	0.0719763	56	0.809813	0.00116837	173	0.0457558	0.00769327	165	0.14001	0.0209209	122	0.309726
regulation of muscle cell apoptotic process	GO:0010660	54	0.0561862	0.45517	26	0.324896	28	0.959697	0.402091	7	1	0.097818	24	0.655015	0.13707	23	0.667246	0.0192366	21	0.295712
negative regulation of hormone metabolic process	GO:0032351	11	0.0562413	0.45517	7	0.848621	4	1	0.729861	1	1	0.567522	4	1	0.312799	5	0.889547	0.544575	3	1
negative regulation of cell projection organization	GO:0031345	158	0.0564519	0.45587	70	0.0603429	87	0.541699	0.0668485	25	0.7864	0.000566545	77	0.0294565	0.000124181	79	0.00582086	0.0353404	52	0.410034
negative regulation of mRNA catabolic process	GO:1902373	38	0.0565674	0.45587	20	0.292987	21	0.953268	0.467028	5	1	0.118449	18	0.699414	0.0143454	21	0.212853	0.196174	13	0.8476
amino acid transmembrane transport	GO:0003333	67	0.0566082	0.45587	32	0.0760335	39	0.608348	0.795263	6	1	0.360154	26	0.903274	0.0782666	30	0.523718	0.377727	19	0.979663
G protein-coupled serotonin receptor signaling pathway	GO:0098664	9	0.0564806	0.45587	6	0.203163	6	0.903375	0.25682	2	1	0.377791	4	0.903274	0.152645	5	0.687934	0.0093354	6	0.193968
positive regulation of supramolecular fiber organization	GO:1902905	179	0.0566541	0.45587	78	0.0125252	102	0.226843	0.084008	27	0.859488	0.185777	70	0.79505	0.15949	70	0.701405	0.147577	53	0.769928
positive regulation of cation channel activity	GO:2001259	48	0.0565757	0.45587	24	0.243159	26	0.920603	0.492516	6	1	0.435883	18	0.942332	0.305253	19	0.889547	0.00560192	21	0.143428
male meiosis I	GO:0007141	16	0.056623	0.45587	9	0.13417	10	0.784025	0.83574	1	1	0.985181	2	1	0.982598	2	1	0.317187	5	0.905381
DNA replication-dependent nucleosome assembly	GO:0006335	19	0.0564881	0.45587	10	0.813215	7	1	1	0	1	0.604193	6	1	0.571952	6	1	0.948107	2	1
DNA replication-dependent nucleosome organization	GO:0034723	19	0.0564881	0.45587	10	0.813215	7	1	1	0	1	0.604193	6	1	0.571952	6	1	0.948107	2	1
regulation of mesenchymal stem cell differentiation	GO:2000739	6	0.0566862	0.45587	5	0.695094	3	1	0.562005	1	1	0.75616	2	1	0.760316	2	1	0.568611	2	1
regulation of aldosterone metabolic process	GO:0032344	5	0.056707	0.45587	4	0.442532	3	0.959697	1	0	1	0.561914	2	1	0.552954	2	1	0.758805	1	1
regulation of aldosterone biosynthetic process	GO:0032347	5	0.056707	0.45587	4	0.442532	3	0.959697	1	0	1	0.561914	2	1	0.552954	2	1	0.758805	1	1
monocarboxylic acid transport	GO:0015718	111	0.0569055	0.455893	49	0.00254861	68	0.0774962	0.0114506	21	0.327258	0.00605804	52	0.14719	0.00069451	55	0.0235115	0.00402264	41	0.116282
proximal/distal pattern formation	GO:0009954	15	0.0568071	0.455893	9	0.0112761	12	0.211292	0.519169	2	1	0.002899	11	0.0874956	0.0396954	9	0.370312	0.156184	6	0.785165
tube formation	GO:0035148	131	0.0568731	0.455893	59	0.0121762	77	0.222413	0.760922	13	1	0.0015271	64	0.0549971	0.0530709	56	0.430605	0.319416	37	0.908172
positive regulation of calcium ion transmembrane transporter activity	GO:1901021	33	0.0568817	0.455893	17	0.145291	19	0.801238	0.900218	2	1	0.326099	13	0.903274	0.191195	14	0.762279	0.00282394	16	0.0896249
double-strand break repair via break-induced replication	GO:0000727	5	0.0568883	0.455893	4	0.158938	4	0.833766	1	0	1	0.0534086	4	0.486619	0.224835	3	0.820195	0.759189	1	1
negative regulation of transcription initiation from RNA polymerase II promoter	GO:0060633	5	0.0569193	0.455893	4	0.456126	3	0.959697	0.438042	1	1	0.235219	3	0.875689	0.226852	3	0.824986	0.758754	1	1
negative regulation of DNA-templated transcription, initiation	GO:2000143	5	0.0569193	0.455893	4	0.456126	3	0.959697	0.438042	1	1	0.235219	3	0.875689	0.226852	3	0.824986	0.758754	1	1
phosphatidylinositol-3-phosphate biosynthetic process	GO:0036092	39	0.0569683	0.456046	21	0.156401	23	0.826082	0.336171	6	1	0.480013	15	0.985762	0.0456005	20	0.396959	0.0451835	16	0.459959
smooth muscle tissue development	GO:0048745	18	0.057081	0.456708	11	0.425086	10	0.959697	0.372137	3	1	0.362955	8	0.903274	0.551887	7	1	0.207013	7	0.862234
cellular response to leucine	GO:0071233	10	0.0573899	0.458238	7	0.0553505	8	0.517297	0.347413	2	1	0.0366191	7	0.403367	0.000879678	9	0.0275175	0.552992	3	1
synapse organization	GO:0050808	333	0.0573566	0.458238	145	0.00338179	190	0.0952857	0.0687125	49	0.794661	0.00053842	152	0.0288813	0.0040127	146	0.0895015	1.3997e-05	125	0.00149748
RNA catabolic process	GO:0006401	324	0.0573433	0.458238	125	0.174264	155	0.856383	0.00258903	52	0.139368	0.999899	76	1	0.938635	91	1	0.040055	90	0.435971
histone-serine phosphorylation	GO:0035404	11	0.0573925	0.458238	7	0.0769496	8	0.611691	1	0	1	0.134947	6	0.708404	0.534727	4	1	0.531123	3	1
negative regulation of histone H3-K9 methylation	GO:0051573	10	0.0574833	0.458723	7	0.391962	6	0.959697	0.353583	2	1	0.131172	6	0.704242	0.559942	4	1	0.56471	3	1
long-term synaptic depression	GO:0060292	25	0.057541	0.458942	14	0.325388	14	0.959697	0.577578	3	1	0.978841	5	1	0.749656	8	1	0.520884	7	1
positive regulation of chemotaxis	GO:0050921	92	0.0578227	0.460948	41	0.044249	52	0.458876	0.218838	13	1	0.0440368	40	0.451451	0.0122505	42	0.192395	0.000369591	38	0.0199658
cellular protein localization	GO:0034613	1681	0.057907	0.461378	641	0.0547905	826	0.515143	0.312568	195	1	0.219751	596	0.852103	0.163691	591	0.709237	0.033787	452	0.403063
regulation of immune system process	GO:0002682	979	0.058082	0.462531	385	0.321492	477	0.959697	0.389562	114	1	0.0763287	366	0.580007	0.00778526	376	0.14057	0.0220483	277	0.320806
negative regulation of leukocyte activation	GO:0002695	106	0.0584983	0.465512	47	0.0272954	61	0.36064	0.850049	9	1	0.0676352	45	0.541437	0.00139387	52	0.0403692	0.340467	29	0.936961
bile acid biosynthetic process	GO:0006699	26	0.0585175	0.465512	14	0.0270541	18	0.358074	0.167107	5	0.997537	0.0465688	14	0.459557	0.00615779	16	0.12183	0.207982	9	0.862896
negative regulation of cysteine-type endopeptidase activity	GO:2000117	72	0.0586197	0.466058	32	0.0749981	40	0.604509	0.251633	10	1	0.0119981	34	0.221282	0.0159816	33	0.2269	0.370999	19	0.971099
intrinsic apoptotic signaling pathway in response to DNA damage	GO:0008630	92	0.0586779	0.466058	41	0.0174007	54	0.277285	0.444939	11	1	0.344332	34	0.903274	0.302835	34	0.889547	0.035375	31	0.410124
striatal medium spiny neuron differentiation	GO:0021773	3	0.0586616	0.466058	3	0.488573	2	0.959697	1	0	1	0.743436	1	1	0.739559	1	1	0.598321	1	1
regulation of neurotransmitter secretion	GO:0046928	91	0.0587426	0.466329	43	0.117923	51	0.74235	0.175451	14	1	0.0574747	41	0.500611	0.0521475	41	0.426744	0.00126546	38	0.0503342
sarcoplasmic reticulum calcium ion transport	GO:0070296	30	0.0588457	0.466389	16	0.199011	17	0.895111	0.447425	4	1	0.115594	14	0.694113	0.0230242	16	0.278477	0.0231529	13	0.329095
potassium ion import	GO:0010107	35	0.0588726	0.466389	19	0.369832	19	0.959697	0.242923	6	1	0.0303121	19	0.364396	0.0297742	19	0.321233	0.233131	12	0.876532
positive regulation of cell growth involved in cardiac muscle cell development	GO:0061051	8	0.0588303	0.466389	5	0.686256	3	1	0.582619	1	1	0.71043	2	1	0.683975	2	1	0.207935	3	0.862896
interaction with host	GO:0051701	165	0.0588537	0.466389	71	0.463906	80	0.959697	0.992393	10	1	0.65072	56	1	0.538276	57	1	0.784822	38	1
bone mineralization	GO:0030282	79	0.0589337	0.46663	37	0.902176	33	1	0.298768	11	1	0.912593	23	1	0.853769	24	1	0.0385004	28	0.428426
nephron tubule epithelial cell differentiation	GO:0072160	12	0.059115	0.467822	8	0.0760193	9	0.608348	1	0	1	0.272354	6	0.903274	0.717235	4	1	0.42757	4	1
heart trabecula formation	GO:0060347	13	0.0592232	0.468435	8	0.429927	7	0.959697	0.0103717	5	0.312257	0.125623	7	0.704242	0.0405037	8	0.373887	0.083012	6	0.59215
morphogenesis of embryonic epithelium	GO:0016331	128	0.0593648	0.46925	58	0.00641737	77	0.14279	0.737642	13	1	0.000851998	64	0.0364588	0.025582	57	0.295463	0.426996	35	1
negative regulation of transmembrane receptor protein serine/threonine kinase signaling pathway	GO:0090101	100	0.0593878	0.46925	47	0.0454644	58	0.46638	0.275967	14	1	0.401341	38	0.904844	0.62695	35	1	0.0584536	34	0.509433
calcium ion transport into cytosol	GO:0060402	110	0.0594259	0.469308	51	0.0664579	62	0.564022	0.205666	16	1	0.120476	46	0.703729	0.0134197	51	0.203211	0.00734267	41	0.167756
negative regulation of transporter activity	GO:0032410	65	0.0594582	0.46932	30	0.233019	34	0.920603	0.598042	7	1	0.375143	24	0.903274	0.176112	26	0.735442	0.0201323	24	0.305169
positive regulation of cardiocyte differentiation	GO:1905209	27	0.0595666	0.469932	14	0.881734	10	1	0.174573	5	1	0.289697	11	0.903274	0.2683	11	0.871258	0.194911	9	0.846098
positive regulation of Rho protein signal transduction	GO:0035025	19	0.0596404	0.470027	11	0.452759	10	0.959697	0.652529	2	1	0.552108	7	1	0.0956806	10	0.577953	0.570032	5	1
aortic valve development	GO:0003176	23	0.0596355	0.470027	13	0.0391277	16	0.431557	0.0436232	6	0.622826	0.0391277	13	0.420064	0.299266	10	0.889547	0.409881	7	1
regulation of amyloid fibril formation	GO:1905906	7	0.0597146	0.470343	5	0.043699	6	0.455654	0.0349405	3	0.565179	0.0500489	5	0.476196	0.00716085	6	0.134555	0.548842	2	1
nucleokinesis involved in cell motility in cerebral cortex radial glia guided migration	GO:0021817	3	0.0597422	0.470343	3	0.114363	3	0.732324	1	0	1	0.731734	1	1	0.281349	2	0.88931	1	0	1
positive regulation of cellular response to insulin stimulus	GO:1900078	15	0.060067	0.470608	9	0.252278	9	0.921643	0.237438	3	1	0.0440693	9	0.45148	0.109861	8	0.612976	0.779947	3	1
positive regulation of insulin receptor signaling pathway	GO:0046628	13	0.0599867	0.470608	8	0.432382	7	0.959697	0.438115	2	1	0.127162	7	0.704242	0.118785	7	0.63889	0.878362	2	1
neurotransmitter secretion	GO:0007269	136	0.0600848	0.470608	62	0.340373	70	0.959697	0.114384	21	0.877441	0.150968	56	0.723817	0.138139	56	0.668709	8.31167e-05	57	0.00605837
signal release from synapse	GO:0099643	136	0.0600848	0.470608	62	0.340373	70	0.959697	0.114384	21	0.877441	0.150968	56	0.723817	0.138139	56	0.668709	8.31167e-05	57	0.00605837
positive regulation of peptidyl-lysine acetylation	GO:2000758	30	0.0599209	0.470608	16	0.239792	17	0.920603	0.457524	4	1	0.381244	12	0.903274	0.366204	12	0.889547	0.23405	10	0.876532
transmembrane receptor protein tyrosine phosphatase signaling pathway	GO:0007185	6	0.0600122	0.470608	5	0.37658	4	0.959697	0.556582	1	1	0.430487	3	0.936862	0.433364	3	0.922256	0.873504	1	1
nucleobase-containing compound catabolic process	GO:0034655	502	0.0600276	0.470608	192	0.351682	235	0.959697	0.0345481	68	0.562292	0.955253	150	1	0.806709	155	1	0.0342005	138	0.404821
nuclear-transcribed mRNA catabolic process	GO:0000956	204	0.0599495	0.470608	77	0.519795	88	0.959697	3.76485e-07	46	0.000212421	0.999986	37	1	0.998008	43	1	0.102969	53	0.651059
positive regulation of response to cytokine stimulus	GO:0060760	44	0.0599891	0.470608	22	0.268586	24	0.933312	0.569759	5	1	0.852014	13	1	0.951168	11	1	0.233744	14	0.876532
negative regulation of cell proliferation involved in kidney development	GO:1901723	5	0.0599129	0.470608	4	0.78944	2	1	1	0	1	0.578931	2	1	0.568693	2	1	0.765895	1	1
negative regulation of wound healing	GO:0061045	53	0.0601571	0.470932	25	0.534357	25	0.964488	0.0115144	12	0.327258	0.771282	16	1	0.894941	14	1	0.0050199	22	0.133694
positive regulation of NMDA glutamate receptor activity	GO:1904783	3	0.0602319	0.471275	3	0.126848	3	0.768315	0.316859	1	1	0.757843	1	1	1	0	1	0.182777	2	0.832165
modulation of microtubule cytoskeleton involved in cerebral cortex radial glia guided migration	GO:0021815	5	0.0603327	0.471489	4	0.0218536	5	0.318581	1	0	1	0.871762	1	1	0.203441	3	0.786604	1	0	1
pericyte cell differentiation	GO:1904238	5	0.0603521	0.471489	4	0.14206	4	0.794178	0.444343	1	1	0.0453653	4	0.456577	0.526118	2	0.995388	0.352499	2	0.954618
actin filament-based transport	GO:0099515	8	0.0603441	0.471489	6	0.377494	5	0.959697	0.643988	1	1	0.635931	3	1	0.867332	2	1	0.700571	2	1
lymphocyte activation involved in immune response	GO:0002285	110	0.0604201	0.471778	50	0.0639303	62	0.556522	0.629952	12	1	0.655312	38	1	0.194261	44	0.768867	0.430826	30	1
response to carbohydrate	GO:0009743	180	0.0604931	0.472002	77	0.0222039	100	0.32062	0.0794323	27	0.8389	0.0727924	73	0.56524	0.00934313	78	0.160633	0.0707575	55	0.548363
PMA-inducible membrane protein ectodomain proteolysis	GO:0051088	3	0.0605107	0.472002	3	0.506139	2	0.959697	1	0	1	0.755793	1	1	0.754464	1	1	1	0	1
meiosis I	GO:0007127	84	0.0605576	0.472126	38	0.10925	46	0.718925	0.999956	1	1	0.940766	23	1	0.996503	18	1	0.997839	11	1
embryo implantation	GO:0007566	38	0.0606283	0.472436	19	0.444217	19	0.959697	0.819557	3	1	0.593792	13	1	0.307232	15	0.889547	0.0172169	16	0.282027
cognition	GO:0050890	231	0.0606699	0.472518	101	0.0859914	124	0.648512	0.224599	31	1	0.00777292	102	0.169607	0.000738934	107	0.0243656	0.0439321	73	0.453196
cellular response to DNA damage stimulus	GO:0006974	774	0.0607201	0.472668	303	0.0388607	392	0.430235	0.999981	54	1	0.611011	266	1	0.916497	248	1	0.999746	155	1
regulation of leukocyte migration	GO:0002685	114	0.0608642	0.473547	50	0.0905726	62	0.663677	0.519799	13	1	0.133325	46	0.70627	0.0029048	54	0.0705923	0.0122157	40	0.232038
telencephalon regionalization	GO:0021978	5	0.0610841	0.475015	4	0.16395	4	0.841378	1	0	1	0.0550458	4	0.490827	0.0521595	4	0.426744	0.374561	2	0.976559
positive regulation of neurotransmitter transport	GO:0051590	33	0.0611534	0.475069	17	0.67396	15	1	0.516791	4	1	0.0386783	17	0.417002	0.221627	14	0.813362	0.0538224	13	0.497436
lipid storage	GO:0019915	55	0.0611474	0.475069	26	0.245876	29	0.921643	0.152102	9	0.951333	0.323313	21	0.903274	0.290698	21	0.889547	0.119415	18	0.703074
regulation of transforming growth factor beta receptor signaling pathway	GO:0017015	100	0.0612866	0.475861	47	0.139532	55	0.792258	0.187459	15	1	0.485582	37	0.990589	0.465093	37	0.955012	0.246604	30	0.879321
Golgi apparatus mannose trimming	GO:1904381	3	0.0613276	0.475937	3	0.508944	2	0.959697	0.32091	1	1	0.323369	2	0.903274	0.323796	2	0.889547	0.187574	2	0.836151
protein localization to site of double-strand break	GO:1990166	3	0.0614383	0.476554	3	0.130487	3	0.777787	1	0	1	0.324495	2	0.903274	0.325023	2	0.889547	0.624473	1	1
negative regulation of axon extension involved in axon guidance	GO:0048843	25	0.0616563	0.477446	14	0.322271	14	0.959697	0.0680568	6	0.792132	0.285344	11	0.903274	0.0817879	13	0.535205	0.0193002	12	0.296092
regulation of STAT cascade	GO:1904892	71	0.0616787	0.477446	33	0.222161	38	0.91859	0.274334	10	1	0.367813	27	0.903274	0.124349	30	0.646734	0.353811	20	0.956344
T cell differentiation involved in immune response	GO:0002292	47	0.0616119	0.477446	24	0.180473	27	0.868389	0.316436	7	1	0.36183	19	0.903274	0.164871	21	0.710664	0.643223	12	1
cytoskeletal anchoring at plasma membrane	GO:0007016	10	0.0616374	0.477446	7	0.364491	6	0.959697	0.729225	1	1	0.989788	1	1	0.53136	4	0.999764	0.109503	5	0.670193
positive regulation of heart contraction	GO:0045823	31	0.0618789	0.478752	16	0.390811	16	0.959697	0.123601	6	0.877441	0.0821686	15	0.605648	0.00186019	19	0.0504238	0.0117621	14	0.225388
endochondral bone morphogenesis	GO:0060350	60	0.0619512	0.479068	30	0.175552	34	0.857439	0.0484894	12	0.667889	0.0146128	31	0.247622	0.185011	26	0.751991	0.0389962	23	0.431735
response to stimulus involved in regulation of muscle adaptation	GO:0014874	16	0.0619831	0.479072	9	0.0507029	11	0.493552	0.0230072	5	0.46181	0.113396	8	0.693077	0.0110926	10	0.178917	0.0598037	7	0.512456
specification of animal organ identity	GO:0010092	26	0.0620535	0.47917	14	0.346173	14	0.959697	0.576191	3	1	0.0411001	14	0.431645	0.0822795	13	0.537745	0.0180232	12	0.286303
positive regulation of hemopoiesis	GO:1903708	137	0.0620587	0.47917	60	0.413944	68	0.959697	0.494177	16	1	0.58405	48	1	0.0946845	56	0.574112	0.154048	41	0.781995
metanephric glomerular mesangial cell proliferation involved in metanephros development	GO:0072262	3	0.0621821	0.479879	3	0.877014	1	1	1	0	1	1	0	1	0.755522	1	1	0.616611	1	1
positive regulation of lymphocyte activation	GO:0051251	179	0.0622699	0.480314	76	0.119752	94	0.746133	0.283308	23	1	0.147779	70	0.719778	0.0359953	74	0.354317	0.297551	49	0.879321
negative regulation of epithelial cell migration	GO:0010633	54	0.0623347	0.480327	26	0.034729	33	0.406033	0.26241	8	1	0.432108	20	0.938246	0.628743	18	1	0.521837	14	1
trans-synaptic signaling by trans-synaptic complex, modulating synaptic transmission	GO:0099557	3	0.0623244	0.480327	3	0.508767	2	0.959697	0.320192	1	1	0.760117	1	1	0.7599	1	1	0.622271	1	1
response to caffeine	GO:0031000	16	0.0624994	0.480866	10	0.0332547	12	0.396713	0.113846	4	0.877441	0.0303408	10	0.364396	0.0291558	10	0.317514	0.11019	7	0.671724
response to diuretic	GO:0036270	16	0.0624994	0.480866	10	0.0332547	12	0.396713	0.113846	4	0.877441	0.0303408	10	0.364396	0.0291558	10	0.317514	0.11019	7	0.671724
negative regulation of muscle cell apoptotic process	GO:0010656	31	0.0624789	0.480866	16	0.402685	16	0.959697	0.687574	3	1	0.396983	12	0.903274	0.373448	12	0.889547	0.0684868	12	0.539188
relaxation of muscle	GO:0090075	26	0.0626622	0.480905	14	0.34507	14	0.959697	0.339274	4	1	0.436576	10	0.943241	0.0139503	15	0.209378	0.046571	11	0.466799
amino acid transport	GO:0006865	99	0.0625416	0.480905	45	0.0452136	57	0.46508	0.706869	10	1	0.146258	41	0.716963	0.0255227	45	0.29545	0.332353	28	0.926115
definitive hemopoiesis	GO:0060216	16	0.0626294	0.480905	10	0.114796	11	0.734177	0.31068	3	1	0.0118808	11	0.220805	0.0391773	10	0.368599	0.696994	4	1
calcineurin-NFAT signaling cascade	GO:0033173	36	0.0626606	0.480905	19	0.00467483	26	0.118694	0.809767	3	1	0.0703956	18	0.553643	0.20402	16	0.787044	0.139855	13	0.749199
calcineurin-mediated signaling	GO:0097720	36	0.0626606	0.480905	19	0.00467483	26	0.118694	0.809767	3	1	0.0703956	18	0.553643	0.20402	16	0.787044	0.139855	13	0.749199
regulation of systemic arterial blood pressure by endothelin	GO:0003100	5	0.062711	0.481037	4	0.780305	2	1	0.449167	1	1	1	0	1	0.875851	1	1	0.106455	3	0.662203
cellular macromolecule localization	GO:0070727	1691	0.0627844	0.481358	644	0.043698	833	0.455654	0.345895	195	1	0.168863	603	0.752254	0.132827	597	0.66016	0.0321193	455	0.391131
positive regulation of cell morphogenesis involved in differentiation	GO:0010770	134	0.0630077	0.482341	61	0.0841182	74	0.64137	0.103172	21	0.877441	0.000198936	69	0.0133235	0.00534715	63	0.11174	0.0607772	44	0.514774
regulation of cellular component biogenesis	GO:0044087	821	0.0629918	0.482341	331	0.00155423	439	0.0566398	0.499121	95	1	0.212738	304	0.841125	0.0459982	313	0.398373	0.0577053	233	0.507283
lymphatic endothelial cell fate commitment	GO:0060838	3	0.0629657	0.482341	3	0.132089	3	0.778432	0.324821	1	1	0.0562121	3	0.49474	0.32914	2	0.889547	0.628028	1	1
negative regulation of endothelial cell proliferation	GO:0001937	31	0.0631058	0.482607	16	0.249763	17	0.921643	0.46778	4	1	0.243355	13	0.889247	0.224005	13	0.818148	0.129764	11	0.726409
response to hydrogen sulfide	GO:1904880	3	0.0630885	0.482607	3	0.504475	2	0.959697	1	0	1	0.758445	1	1	0.75819	1	1	0.0204415	3	0.308485
cardiac muscle fiber development	GO:0048739	16	0.0631455	0.482668	10	0.615855	8	1	0.874708	1	1	0.102985	9	0.664315	0.221138	8	0.81222	0.474969	5	1
signal transduction by trans-phosphorylation	GO:0023016	3	0.0632194	0.482991	3	0.121913	3	0.751639	1	0	1	0.0501278	3	0.476386	0.304619	2	0.889547	1	0	1
adenylate cyclase-activating G protein-coupled receptor signaling pathway	GO:0007189	74	0.0633232	0.483058	35	0.280315	39	0.936062	0.0405602	14	0.60621	0.0752749	33	0.57615	0.013547	36	0.203929	0.0045603	30	0.126312
meiotic cell cycle phase transition	GO:0044771	5	0.0633032	0.483058	4	0.0268734	5	0.356922	1	0	1	0.00584763	5	0.14322	0.0559435	4	0.439074	1	0	1
regulation of meiotic cell cycle phase transition	GO:1901993	5	0.0633032	0.483058	4	0.0268734	5	0.356922	1	0	1	0.00584763	5	0.14322	0.0559435	4	0.439074	1	0	1
detection of calcium ion	GO:0005513	11	0.0633718	0.483186	7	0.214943	7	0.912396	0.726692	1	1	0.318032	5	0.903274	0.303604	5	0.889547	0.283506	4	0.879321
regulation of spontaneous synaptic transmission	GO:0150003	5	0.0634743	0.483725	4	0.470084	3	0.959697	1	0	1	0.887592	1	1	0.569342	2	1	0.11051	3	0.67273
[truncated: 13,235 more rows]
