# Supplementary material for: Physiologic biomechanics enhance reproducible contractile development in a stem cell derived cardiac muscle platform
Source: Nat Commun. 2021 Oct 25;12:6167. doi: 10.1038/s41467-021-26496-1 (PMC8546060; doi:10.1038/s41467-021-26496-1)
Supplement: Supplementary file 12 — Supplementary Dataset 2 [file 41467_2021_26496_MOESM12_ESM.xlsx]

## Sheet: Sheet1
		OxPhos		OxPhosT3		OxPhosT3-Dex		OxPhos-Torrin		M2DCT		M2DCT-OxT3
GO Category	# Genes	# DE	P-value	# DE	P-value	# DE	P-value	# DE	P-value	# DE	P-value	# DE	P-value
Tissue Growth and Connectivity
Multicellular organism development	4012	0.131356	0.0119483	0.395563	1.44378e-07	0.39656	1.40977e-09	0.295862	5.17253e-08	0.427966	8.50787e-13	0.522682	5.12054e-07
Extracellular matrix organization	283	0.190813	0.0232237	0.462898	0.0189133	0.44523	0.0502171	0.353357	0.0286073	0.533569	1.92615e-05	0.628975	0.000126922
Response to mechanical stimulus	162	0.123457	1	0.41358	0.51569	0.432099	0.223444	0.308642	0.536533	0.493827	0.0248313	0.561728	0.317309
Cell-cell junction organization	135	0.162963	0.811271	0.377778	0.920008	0.385185	0.889547	0.311111	0.771269	0.525926	0.0264443	0.622222	0.0578385
Cardiac Development
Cardiac muscle cell differentiation	105	0.12381	1	0.47619	0.175646	0.52381	0.0112075	0.352381	0.343436	0.638095	1.50027e-05	0.638095	0.0447933
Actin cytoskeleton organization	580	0.125862	1	0.422414	0.0427181	0.403448	0.185621	0.306897	0.198364	0.47931	3.92573e-05	0.603448	1.7404e-06
Cardiac muscle hypertrophy	78	0.179487	0.730177	0.435897	0.548738	0.525641	0.0247775	0.397436	0.111498	0.641026	0.000143877	0.653846	0.0459508
Cardiac ventricle development	118	0.245763	0.0136099	0.483051	0.157613	0.457627	0.297571	0.398305	0.0614843	0.525424	0.0620141	0.618644	0.122566
Electrophysiology
Regulation of membrane potential	338	0.142012	0.811271	0.431953	0.0850694	0.408284	0.276132	0.369822	0.000548823	0.502959	8.05852e-05	0.573964	0.0292409
Cardiac muscle cell action potential	64	0.234375	0.231992	0.59375	0.00967883	0.578125	0.0110671	0.421875	0.124578	0.671875	0.00035244	0.609375	0.4
Membrane repolarization	42	0.261905	0.239722	0.52381	0.313281	0.52381	0.258409	0.404762	0.374507	0.666667	0.00756407	0.619048	0.535534
Cellular calcium ion homeostasis	302	0.135762	0.877441	0.433775	0.0650739	0.456954	0.00288564	0.370861	0.000647944	0.463576	0.025216	0.539735	0.307613
Mitochondrion Respiration
Cellular respiration	170	0.276471	2.81517e-07	0.523529	9.34168e-07	0.423529	0.0104849	0.217647	1	0.252941	1	0.594118	0.00159342
Oxidative phosphorylation	121	0.297521	9.42796e-07	0.561983	4.34619e-08	0.380165	0.0696683	0.0826446	1	0.115702	1	0.53719	0.0527007
Mitochondrion organization	488	0.163934	0.0112026	0.407787	0.00580094	0.368852	0.145921	0.206967	1	0.262295	1	0.479508	0.731119
Respiratory electron transport chain	100	0.3	1.5892e-05	0.54	1.19232e-05	0.34	0.477822	0.13	1	0.17	1	0.59	0.00918188
Proliferation
Regulation of cell migration	668	0.151198	0.15373	0.417665	0.0343673	0.449102	1.19544e-05	0.350299	1.53679e-05	0.502994	7.90342e-09	0.58982	3.6765e-06
Regulation of cell proliferation	1214	0.144152	0.0325402	0.402801	0.00571473	0.406096	0.00036917	0.302306	0.00409238	0.455519	1.23175e-08	0.536244	0.00191791
Muscle cell proliferation	159	0.194969	0.113109	0.427673	0.351726	0.446541	0.120383	0.36478	0.0534794	0.515723	0.00577369	0.522013	0.820014
