# Supplementary material for: Physiologic biomechanics enhance reproducible contractile development in a stem cell derived cardiac muscle platform
Source: Nat Commun. 2021 Oct 25;12:6167. doi: 10.1038/s41467-021-26496-1 (PMC8546060; doi:10.1038/s41467-021-26496-1)
Supplement: Supplementary file 14 — Source Data [file 41467_2021_26496_MOESM14_ESM.xlsx]

## Sheet: Figure 1f
Figure 1f	Single Micropatterned iPSC-CMs	Standard Monolayer (8 kPa)	2DMB (8 kPa)
	1.4976	2.2564	1.7911
	1.4169	2.8251	1.7911
	1.4169	2.2564	1.683
	1.5244	2.4834	1.683
	1.5208	2.4834	1.6845
	1.5208	2.1084	1.6845
	1.6181	2.1084	1.9006
	1.6063	2.2176	1.9006
	1.6063	2.2176	2.8344
	1.6379	1.4654	2.8344
	1.6379	1.4654	1.8219
	1.5381	2.1805	1.8219
	1.5381	2.1805	2.3223
	1.6349	1.9263	2.3223
	2.1567	1.9239	2.2435
	2.1567	1.9239	2.2435
	1.808	1.856	2.1057
	1.808	1.856	2.1057
	1.4382	1.943	2.7412
	1.9967	1.8341	2.7412
	2.0288	1.8341	1.8166
	2.0288	2.3019	1.8166
	1.5334	2.3019	2.8504
	1.5334	2.9372	2.8504
	2.0499	2.4134	2.1557
	1.7251	2.6021	2.1557
	2.1785	2.6021	2.7782
	1.5226	1.6695	2.7782
	1.7634	1.6695	2.4891
	1.5572	2.777	2.4891
	1.5572	2.777	1.8685
	1.6445	1.6936	1.8685
	1.6445	1.6936	1.7556
	1.5928	1.9265	1.7556
	1.5928	2.6575	2.3844
	2.7941	1.9265	2.3844
	2.0374	1.9004	2.7047
	2.0374	1.9004	2.7047
	1.5306	2.5776	2.5033
	1.5539	2.8833	2.5033
	1.5539	2.3062	2.6326
	1.5377	2.3062	2.5968
	1.5377	1.9709	2.5968
	2.7612	2.9368	2.5845
	2.7612	1.9847	2.5845
	1.5969	1.9847	2.6089
	1.5969	2.8805	2.6089
	1.5799	2.8805	2.9599
	1.5799	1.6234	2.9599
	1.6171	1.6234	1.9735
	1.4321	1.717	1.9735
	1.4321	1.717	1.8741
	1.5384	2.0077	1.8741
	1.7392	2.0077	2.1503
	1.7392	1.8169	1.9639
	1.6288	1.8169	1.9639
	1.616	2.5746	2.1357
	2.6455	1.8948	2.1357
	2.6455	1.8948	1.8122
	1.4444	1.7954	1.8122
	1.4444	1.7069	1.991
	1.6858	2.4433	1.7594
	1.7903	1.7069	1.6236
	1.7903	2.4433	1.6236
	1.6929	2.7846	1.8641
	1.6929	2.7846	1.8029
	1.6182	2.4071	1.8029
	1.6182	2.4071	1.9962
	1.6369	1.7936	1.9962
	1.6369	1.7936	2.6164
	2.448	1.8951	2.6164
	1.6462	1.8951	2.3142
	1.8874	2.0999	2.3142
	2.448	2.9672	1.6731
	2.9193	2.9672	1.6731
	1.6561	2.9009	2.6014
	2.9346	2.9009	2.6014
	1.5268	2.5267	2.4201
	1.5268	1.6232	1.9192
	1.652	1.6232	1.9192
	1.7579	2.739	2.8589
	1.652	2.5267	2.8589
	1.894	2.739	1.6844
	1.6039	1.985	1.7951
	1.6039	1.985	1.6844
	1.7101	1.7461	1.7951
	1.6568	1.7461	1.9102
	1.6574	2.3434	2.9306
	1.4924	2.3434	2.9306
	1.5507	1.7941	2.1795
	1.6574	1.7941	2.1795
	1.6626	1.75	2.7752
	1.5507	2.3795	2.7752
	1.4924	2.3795	1.7873
	1.7493	2.6695	1.7873
	1.7705	2.6695	1.7222
	1.5284	1.6556	1.7222
	1.5284	1.6556	2.8881
	1.9735	1.9826	2.8881
	1.6119	1.9826	2.9338
	1.9735	1.8482	2.9338
	1.6168	1.8482	2.318
	1.949	2.688	2.318
	1.6803	2.2975	2.7602
	1.9141	2.688	2.586
	1.6803	2.2975	1.7763
	1.0884	1.5566	1.75
	1.0884	1.5566	1.75
	1.7256	1.6363	2.7453
	1.8906	1.7566	2.7453
	1.7256	1.6649	2.5665
	1.5381	1.6649	2.5665
	1.5381	2.0622	2.1551
	1.6772	2.0622	2.1551
	1.6772	2.8201	2.1474
	2.8923	1.9005	2.1474
	1.68	1.9005	2.8142
	1.68	2.8201	2.8142
	1.8751	2.6977	2.8782
	1.8751	2.6977	2.8782
	2.0594	2.8776	2.0026
	2.056	1.6161	2.0026
	2.056	1.6161	1.789
	1.5546	2.5228	1.789
	1.5546	2.5228	2.6179
	2.4048	1.6516	2.6179
	2.0451	1.6516	1.8684
	1.8488	2.0652	1.8684
	1.3531	2.0652	2.2771
	1.6902	2.9719	2.2771
	1.8488	2.9719	1.7212
	1.5878	2.968	1.7212
	1.5878	2.968	2.5923
	1.4718	2.4655	2.5923
	1.5621	2.4655	2.5584
	1.4718	1.872	2.5584
	1.5375	1.872	1.7559
	1.5375	1.8158	1.7559
	2.4309	1.8158	1.8292
	1.6295	2.3284	1.7819
	2.4309	2.3284	1.7819
	1.6295	1.7003	1.9523
	1.6453	1.7003	1.9958
	1.3361	2.9541	1.9958
	1.19	2.9541	1.977
	1.19	2.4458	1.977
	1.5353	2.4458	2.318
	1.5353	2.9047	2.318
	1.5609	2.9047	1.8388
	2.0825	2.8039	1.8388
	2.0825	2.8039	1.9196
	1.656	2.7306	1.9196
	1.656	2.7306	1.8895
	1.8612	2.6228	1.8174
	1.8612	2.6228	1.8174
	1.6939	1.6718	2.6877
	1.5759	1.6718	2.6877
	1.5759	2.9618	2.5043
	1.6439	2.2733	2.5043
	1.6439	2.2733	2.39
	1.7514	2.9205	2.39
	1.7352	2.9205	2.6212
	1.7905	2.9737	2.6212
	1.0374	2.6916	2.7395
	1.6961	2.6916	2.7395
	1.6961	2.0785	2.7507
	1.7922	2.0785	2.7507
	1.6107	1.9684	2.2227
	1.8661	1.9186	2.2227
	1.6884	1.9186	2.6389
	1.6107	1.8414	2.6389
	1.7102	1.8414	1.9997
	1.7102	2.3848	2.852
	1.6087	2.8625	1.9997
	2.2591	2.8625	2.852
	2.2416	1.9245	2.0591
	2.2416	1.9245	2.0591
	1.731	2.9482	2.4814
	1.6983	2.9482	2.4814
	2.1748	1.5967	1.3583
	1.6263	1.5967	1.3583
	2.1115	2.474	2.963
	2.2897	1.8578	2.963
	2.1115	1.8578	2.5649
	2.2897	2.474	2.5649
	2.546	2.9238	1.7808
	1.0444	2.9238	1.7808
	1.0444	2.0282	1.7741
	1.0221	2.0282	1.7741
	1.0221	1.7347	2.5633
	1.9421	1.7347	2.9627
	1.4706	2.5709	2.0863
	1.4523	2.3657	2.0863
	1.4706	1.721	2.9627
	1.6211	1.721	2.5258
	2.2189	2.5906	2.5258
	1.5974	1.9532	2.7383
	2.0131	1.9532	2.7383
	1.6211	1.6889	2.5783
	1.5974	1.6889	2.5783
	1.5312	1.9137	2.3973
	1.5312	1.9137	2.3973
	1.6792	2.5399	2.2291
	1.4948	2.5399	2.2291
	1.5699	2.8717	2.8038
	1.4948	2.8717	2.8038
	1.5699	1.7715	2.8195
	1.6671	1.5914	2.8195
	1.9217	1.5914	1.7067
	1.7914	1.6926	1.7067
	1.7914	1.6926	1.6582
	1.6449	2.9768	1.6582
	1.6449	2.9768	2.2345
	1.511	2.6815	2.2088
	1.3406	2.6815	2.7561
	1.3406	2.371	2.7561
	2.7366	2.371	2.2088
	1.757	1.5337	2.2041
	1.5183	1.5337	2.2041
	1.5183	2.4314	2.5825
	2.9236	2.4314	2.5825
	1.334	2.9528	1.9893
	1.4708	2.9528	1.9893
	1.334	1.9125	2.4059
	1.5378	2.8064	2.4059
	1.4708	2.8064	2.0147
	1.567	1.9125	2.0147
	1.4558	1.6943	2.5544
	1.6511	1.6943	2.1333
	1.6984		2.1333
	1.4558		2.3742
	1.6022		2.3742
	2.8199		2.4396
	1.4504		1.9078
	1.5307		1.853
	2.5095		1.853
	1.4504		1.9301
	1.5307		1.9301
	1.4883		2.9997
	1.6355		1.7777
	1.3787		1.7967
	1.1313		1.7777
	1.1313		1.6952
	1.3951		1.6952
	1.3951		2.8942
	1.9098		2.8942
	1.4507		1.8838
	1.3666		1.7735
	1.3666		1.7735
	1.3858		2.0647
	1.3858		2.0647
	1.7368		2.2282
	1.4849		2.2282
	1.4849		2.0799
	1.5257		2.0799
	1.8997		2.9683
	1.497		2.9683
	1.8997		2.9684
	1.497		2.9684
	1.6155		2.3737
	1.8331		2.3737
	1.6155		2.8119
	1.8331		2.8119
	1.5937		2.0371
	1.5937		2.0371
	1.5724		2.7807
	1.5724		2.7807
	1.2039		2.0328
	1.2039		2.0328
	1.7479		1.9376
	1.6138		1.9376
	1.623		2.4043
	1.6138		2.4043
	1.623		1.8
	1.5537		1.8
	1.4643		1.9115
	1.4643		1.9115
	2.4159		1.8509
	2.3404		1.8509
	2.9583		2.9963
	2.4159		2.9963
	2.3404		1.7841
	2.0069		1.7193
	2.0069		1.7193
	1.559		2.5278
	1.5734		2.5278
	1.559		2.4279
	1.5942		1.835
	1.7505		2.4279
	1.7505		1.835
	1.1894		2.3895
	1.1894		2.3895
	1.6255		1.9281
	1.5287		1.9281
	1.5287		1.6979
	1.6189		2.2767
	1.524		1.6979
	1.524		2.5427
	2.2189		2.5427
	2.2482		2.1201
	2.6295		2.1201
	2.6295		2.6898
	1.5151		2.6898
	1.7994		2.4355
	1.2377		2.4355
	2.4953		2.6813
	1.3433		2.6813
	1.2377		1.6944
	1.5274		1.6944
	1.5274		2.0864
	1.5047		2.2473
	1.5047		1.9334
	2.4396		1.9334
	1.4554		2.0864
	2.4396		1.5176
	1.4554		1.5176
	2.2446		2.5388
	1.774		2.5388
	1.774		2.2771
	1.8814		2.042
	1.6135		2.042
	1.4745		2.2771
	1.1508		1.8765
	1.1508		1.8765
	1.3998		2.0733
	1.3998		2.0733
	2.8793		2.8011
	2.4117		2.8011
	2.3835		2.9575
	2.3835		2.9575
	2.436		2.1985
	2.436		1.764
	1.8085		1.764
	1.8085		1.7422
	1.7945		1.7422
	1.2752		2.8828
	1.8254		2.8828
	1.8932		2.2749
	1.8932		2.2749
	1.4368		2.2627
	1.4368		2.2627
	1.675		2.0783
	1.675		2.0783
	1.7721		2.0335
	1.7721		2.0335
	2.033		1.8505
	2.033		1.8505
	2.5695		2.8112
	1.9838		2.6284
	1.9838		2.6284
	1.7014		1.9674
	1.6401		1.9674
	1.7014		1.9539
	1.6401		1.9539
	1.6999		1.65
	1.6999		1.65
	1.8174		1.9085
	1.7873		2.1386
	1.7168		2.1386
	1.7024		2.0124
	1.7168		2.0124
	1.7024		1.858
	1.6669		1.858
	1.7849		1.9445
	1.7849		1.6557
	1.5786		1.6557
	1.5786		2.5355
	1.7475		2.9351
	2.5632		2.9351
	1.6926		1.6714
	1.6562		1.6714
	1.6688		2.2446
	1.6926		2.2446
	1.6711
	1.5538
	1.7179
	1.6711
	1.5538
	1.8198
	1.73
	1.8198
	1.7194
	2.6395
	1.9289
	1.7194
	2.9146
	1.7275
	1.7431
	1.7431
	1.7445
	1.6716
	1.6909
	1.7037
	1.6951
	1.6951
	1.6894
	1.6894
	1.7347
	2.549
	1.7072
	1.7347
	1.6791
	1.7161
	1.6791
	1.7161
	1.7015
	1.7424
	1.7383
	1.7383
	1.677
	1.677
	1.7994
	1.6766
	1.7558
	1.6766
	1.7558
	1.7168
	1.7346
	1.7923
	1.4943
	1.937
	1.937
	2.2547
	2.9385
	1.8255
	1.6923
	1.8255
	1.6923
	1.7374
	1.7374
	2.2247
	1.6606
	1.6606
	1.7557
	1.7557
	1.6706
	1.6706
	2.8107
	2.8107
	1.858
	2.0017
	1.858
	1.6117
	1.6117
	1.8469
	1.6715
	1.6715
	1.88

## Sheet: Figure 1g
Figure 1g	2DMB	Standard Monolayer
	-3.7123	17.668
	-3.7123	17.668
	11.283	17.668
	-12.613	17.668
	-12.613	-45.634
	-12.613	-45.634
	-12.613	-45.634
	-12.613	-45.634
	-12.613	-45.634
	-12.613	-45.634
	-12.613	-27.413
	-12.613	-27.413
	-12.613	-27.413
	-19.631	-27.413
	-19.631	-27.413
	-19.631	-16.605
	-19.631	-16.605
	-28.031	-16.605
	-28.031	-16.605
	-28.031	-16.605
	-28.031	-16.605
	-28.031	-16.605
	-28.031	-16.605
	-28.031	-16.605
	-28.031	-16.605
	-28.031	-16.605
	-28.031	-16.605
	-28.031	-16.605
	-28.031	-16.605
	-28.031	-16.605
	-28.031	-16.605
	-28.031	-16.605
	-28.031	-16.605
	-28.031	-16.605
	-28.031	-16.605
	-28.031	-16.605
	-28.031	-16.605
	-28.031	-16.605
	-28.031	-16.605
	-28.031	-16.605
	-28.031	-16.605
	-28.031	-16.605
	-28.031	-16.605
	-28.031	-16.605
	-28.031	-16.605
	-28.031	-16.605
	-28.031	-16.605
	-28.031	-16.605
	-28.031	-16.605
	-28.031	-16.605
	-28.031	-16.605
	-28.031	-16.605
	-28.031	-16.605
	-28.031	-16.605
	-28.031	-16.605
	-28.031	-16.605
	-28.031	-16.605
	-28.031	-16.605
	-28.031	-16.605
	-28.031	-16.605
	-28.031	-16.605
	-28.031	-16.605
	-28.031	-16.605
	-28.031	-16.605
	-28.031	-16.605
	-28.031	83.755
	-28.031	83.755
	-28.031	83.755
	-28.031	83.755
	-28.031	83.755
	-28.031	83.755
	-28.031	1.225
	-28.031	1.225
	-28.031	1.225
	-28.031	1.225
	-28.031	1.225
	-28.031	1.225
	-28.031	1.225
	-28.031	1.225
	-28.031	-40.941
	-28.031	-40.941
	-28.031	-40.941
	-28.031	-40.941
	-28.031	-40.941
	-28.031	-40.941
	-28.031	-40.941
	-28.031	-40.941
	-28.031	-40.941
	-28.031	-40.941
	-28.031	-40.941
	-28.031	-40.941
	-28.031	-40.941
	-28.031	-40.941
	-28.031	-40.941
	-28.031	-40.941
	-28.031	-40.941
	-28.031	-40.941
	-28.031	-40.941
	-28.031	-40.941
	-28.031	-40.941
	-28.031	-40.941
	-28.031	-40.941
	-28.031	-40.941
	-28.031	-40.941
	-53.596	-40.941
	-53.596	-40.941
	-14.979	-40.941
	-14.979	-40.941
	-14.979	-40.941
	-14.979	-40.941
	24.931	-40.941
	24.931	-40.941
	24.931	-40.941
	24.931	-40.941
	24.931	-40.941
	24.931	-40.941
	24.931	-40.941
	24.931	-19.875
	24.931	-19.875
	24.931	-19.875
	24.931	-19.875
	24.931	-19.875
	24.931	-19.875
	24.931	-19.875
	24.931	-19.875
	24.931	-19.875
	-41.008	-19.875
	79.253	-19.875
	79.253	-19.875
	16.968	62.853
	-37.738	62.853
	-37.738	62.853
	-0.79149	62.853
	-0.79149	82.529
	-0.79149	82.529
	-0.79149	82.529
	-0.79149	82.529
	-0.79149	82.529
	-0.79149	82.529
	-0.79149	82.529
	-0.79149	82.529
	-0.79149	-76.845
	-0.79149	-76.845
	-0.79149	-76.845
	-0.79149	-76.845
	-0.79149	-76.845
	-0.79149	-76.845
	3.022	-42.286
	3.022	-42.286
	3.022	-42.286
	3.022	-42.286
	3.022	-11.697
	3.022	-11.697
	3.022	-11.697
	3.022	-11.697
	3.022	-11.697
	3.022	-11.697
	-11.235	-11.697
	-11.235	-11.697
	-11.031	-11.697
	-11.031	-11.697
	-11.031	-11.697
	-11.031	-11.697
	-11.031	-11.697
	-11.031	-11.697
	-11.031	-11.697
	-11.031	-11.697
	-11.031	-11.697
	-11.031	-11.697
	-11.031	-11.697
	-11.031	-11.697
	-11.031	-11.697
	-11.031	-11.697
	-11.031	-11.697
	-11.031	-11.697
	-11.031	-11.697
	-11.031	-11.697
	-11.031	-11.697
	-11.031	-11.697
	-11.031	-11.697
	-11.031	-11.697
	-11.031	-11.697
	-11.031	-11.697
	-11.031	-11.697
	-11.031	-11.697
	-11.031	-11.697
	-11.031	-11.697
	-81.745	-11.697
	-81.745	-11.697
	-81.745	-11.697
	-54.628	-11.697
	-5.1701	-11.697
	3.7159	-11.697
	3.7159	-11.697
	3.7159	-11.697
	3.7159	-11.697
	3.7159	-11.697
	3.7159	-11.697
	2.8537	-11.697
	2.8537	-11.697
	2.8537	-11.697
	2.8537	-11.697
	2.8537	-11.697
	3.602	-11.697
	3.602	-11.697
	3.602	-11.697
	-17.389	-11.697
	-17.389	-11.697
	-17.389	-11.697
	-17.389	-11.697
	-17.389	-11.697
	-17.389	-11.697
	-17.389	-11.697
	-17.389	-11.697
	-16.29	-11.697
	-16.29	-11.697
	-16.29	-11.697
	-16.29	-11.697
	-16.29	-11.697
	-16.29	-11.697
	-16.29	-11.697
	-7.1385	-11.697
	-7.1385	-11.697
	-7.1385	-11.697
	75.938	-11.697
	75.938	-11.697
	62.69	52.311
	2.4899	52.311
	2.4899	52.311
	2.4899	52.311
	2.4899	-3.2913
	2.4899	-3.2913
	2.4899	-3.2913
	2.4899	-3.2913
	-83.415	-3.2913
	-83.415	-3.2913
	2.2415	-3.2913
	2.2415	-23.914
	2.2415	-23.914
	2.2415	-23.914
	9.1492	-23.914
	9.1492	-23.914
	9.1492	-23.914
	9.1492	-23.914
	9.1492	-18.965
	9.1492	-18.965
	9.1492	-18.965
	9.1492	-18.965
	9.1492	-18.965
	9.1492	72.418
	9.1492	72.418
	9.1492	72.418
	9.1492	72.418
	9.1492	72.418
	9.1492	72.418
	9.1492	72.418
	9.1492	72.418
	9.1492	-75.937
	9.1492	-75.937
	9.1492	-75.937
	9.1492	-75.937
	9.1492	-75.937
	9.1492	-75.937
	9.1492	-75.937
	9.1492	-75.937
	9.1492	-30.961
	9.1492	-30.961
	9.1492	-30.961
	9.1492	-30.961
	9.1492	-30.961
	9.1492	-87.302
	9.1492	-87.302
	9.1492	-87.302
	9.1492	-87.302
	9.1492	-87.302
	9.1492	-87.302
	9.1492	-87.302
	9.1492	-87.302
	9.1492	-87.302
	9.1492	67.439
	9.1492	67.439
	9.1492	67.439
	9.1492	67.439
	9.1492	67.439
	9.1492	67.439
	9.1492	67.439
	9.1492	67.439
	9.1492	67.439
	9.1492	67.439
	9.1492	67.439
	9.1492	67.439
	9.1492	67.439
	9.1492	67.439
	9.1492	67.439
	9.1492	-3.5359
	9.1492	-3.5359
	9.1492	-3.5359
	9.1492	-3.5359
	9.1492	-3.5359
	9.1492	-3.5359
	9.1492	-3.5359
	9.1492	-3.5359
	9.1492	-3.5359
	9.1492	-3.5359
	9.1492	-3.5359
	9.1492	-3.5359
	9.1492	-3.5359
	9.1492	-3.5359
	-11.122	-3.5359
	-11.122	-3.5359
	57.204	-3.5359
	57.204	-3.5359
	44.358	-3.5359
	-22.028	-31.543
	-22.028	-31.543
	-22.028	-31.543
	-22.028	-31.543
	-22.028	-31.543
	17.384	-31.543
	17.384	-31.543
	17.384	-31.543
	17.384	-1.6878
	17.384	-1.6878
	17.384	-1.6878
	17.384	-1.6878
	17.384	-1.6878
	17.384	-1.6878
	17.384	-35.072
	-8.1062	-35.072
	-8.1062	-35.072
	-8.1062	-35.072
	-8.1062	-35.072
	-8.1062	-35.072
	-8.1062	-35.072
	-8.1062	-35.072
	-8.1062	-35.072
	1.5039	-35.072
	1.5039	-35.072
	1.5039	-35.072
	1.5039	-35.072
	5.4268	-35.072
	5.4268	-35.072
	74.338	-35.072
	74.338	-35.072
	74.338	-35.072
	56.04	-35.072
	56.04	-35.072
	-70.166	-35.072
	-14.798	-35.072
	-23.895	-35.072
	-23.895	-35.072
	-23.895	-35.072
	-23.895	-35.072
	-23.895	-35.072
	-23.895	-35.072
	-23.895	-35.072
	-23.895	-35.072
	9.7797	-35.072
	9.7797	-35.072
	9.7797	-35.072
	9.7797	-35.072
	9.7797	-35.072
	9.7797	-35.072
	9.7797	-35.072
	9.7797	-35.072
	9.7797	-35.072
	9.7797	-35.072
	9.7797	-35.072
	9.7797	-35.072
	9.7797	-35.072
	9.7797	-35.072
	9.7797	-35.072
	9.7797	-35.072
	64.182	-35.072
	64.182	-35.072
	64.182	-35.072
	-2.7564	-35.072
	-2.7564	-35.072
	-2.7564	-35.072
	-2.7564	-35.072
	-0.81721	-35.072
	-0.81721	-35.072
	-0.81721	-35.072
	-6.5961	-35.072
	-6.5961	-35.072
	-6.5961	-35.072
	-6.5961	-35.072
	-6.5961	-35.072
	-6.5961	-35.072
	-6.5961	-35.072
	-58.362	-35.072
	-58.362	-35.072
	-58.362	-35.072
	2.4085	-35.072
	2.4085	-35.072
	2.4085	-35.072
	2.4085	-35.072
	0.5514	-35.072
	0.5514	-35.072
	0.5514	-35.072
	0.5514	-35.072
	0.5514	2.0874
	0.5514	2.0874
	0.5514	2.0874
	-67.131	2.0874
	-67.131	2.0874
	-67.131	-1.6457
	-67.131	-1.6457
	-34.86	-1.6457
	-34.86	-1.6457
	-34.86	-1.6457
	-34.86	-1.6457
	-34.86	-1.6457
	-34.86	-1.6457
	-34.86	-1.6457
	-86.323	-1.6457
	-86.323	-1.6457
	2.8642	-4.1962
	2.8642	-4.1962
	2.8642	-4.1962
	2.8642	-4.1962
	2.8642	-4.1962
	2.8642	-4.1962
	2.8642	-4.1962
	2.8642	-4.1962
	2.8642	-4.1962
	2.8642	-4.1962
	-0.13185	-4.1962
	-0.13185	17.187
	-0.13185	17.187
	53.772	17.187
	53.772	17.187
	53.772	-21.156
	53.772	-21.156
	53.772	-21.156
	53.772	-21.156
	53.772	-86.146
	53.772	-86.146
	53.772	-86.146
	53.772	-86.146
	-22.674	-86.146
	-25.843	-4.7949
	-25.843	-4.7949
	-25.843	-4.7949
	-24.514	-4.7949
	-24.514	-4.7949
	-24.514	-4.7949
	-24.514	-4.7949
	-24.514	-4.7949
	-24.514	-4.7949
	-24.514	-4.7949
	-24.514	-4.7949
	-24.514	-82.135
	-24.514	-82.135
	-24.514	-82.135
	-24.514	-82.135
	-24.514	-82.135
	-24.514	-82.135
	-24.514	-82.135
	-24.514	-82.135
	-24.514	56.083
	-3.3663	56.083
	-3.3663	56.083
	-3.3663	56.083
	-3.3663	56.083
	-3.3663	56.083
	-3.3663	56.083
	-3.3663	-2.7979
	-55.086	-2.7979
	-55.086	-2.7979
	-56.835	-2.7979
	-56.835	-56.108
	-56.835	-56.108
	-56.835	-56.108
	-16.359	-56.108
	-16.359	-56.108
	-16.359	-56.108
	-16.359	-56.108
	-16.359	-56.108
	-16.359	-56.108
	-16.359	-56.108
	-16.359	-56.108
	-16.359	-56.108
	-16.359	-56.108
	-16.359	-68.303
	-16.359	-68.303
	-16.359	-68.303
	-16.359	-68.303
	-16.359	1.6086
	-16.359	1.6086
	-16.359	1.6086
	-16.359	1.6086
	-16.359	40.546
	-16.359	40.546
	-16.359	40.546
	-16.359	40.546
	-16.359	4.7809
	-16.359	4.7809
	-16.359	4.7809
	-16.359	4.7809
	-16.359	4.7809
	-16.359	4.7809
	-16.359	56.389
	-16.359	56.389
	-16.359	56.389
	-16.359	56.389
	-16.359	-76.737
	-16.359	-76.737
	-16.359	-76.737
	-16.359	-76.737
	-16.359	-76.737
	-16.359	-76.737
	-16.359	-29.136
	-16.359	-29.136
	-16.359	-29.136
	-16.359	-29.136
	-16.359	-29.136
	5.6893	-29.136
	5.6893	-29.136
	5.6893	-29.136
	5.6893	-29.136
	-14.858	-29.136
	-14.858	-29.136
	-14.858	-29.136
	6.3462	-66.662
	6.3462	-66.662
	-2.102	-66.662
	-2.102	-66.662
	-2.102	-66.662
	-2.102	-66.662
	-2.102	34.482
	-2.102	34.482
	-2.102	34.482
	-2.102	34.482
	-2.102	34.482
	5.4965	34.482
	5.4965	34.482
	5.4965	34.482
	-5.6375	34.482
	-5.6375	34.482
	-1.3614	21.207
	-1.3614	21.207
	-1.3614	21.207
	-1.3614	21.207
	-1.3614	21.207
	-1.3614	52.37
	-1.3614	52.37
	-1.3614	52.37
	-1.3614	52.37
	-1.3614	52.37
	-1.3614	52.37
	-1.3614	52.37
	12.537	52.37
	12.537	61.035
	12.537	61.035
	12.537	61.035
	-19.117	61.035
	-19.117	61.035
	-19.117	61.035
	-19.117	61.035
	-19.117	61.035
	-14.318	61.035
	-14.318	61.035
	-14.318	61.035
	-14.318	61.035
	-14.318	61.035
	44.226	61.035
	44.226	61.035
	-1.9534	61.035
	-1.9534	61.035
	-1.9534	61.035
	-1.9534	61.035
	-1.9534	61.035
	-1.9534	61.035
	-1.9534	61.035
	-1.9534	-20.666
	-1.9534	-20.666
	-19.407	-20.666
	-19.407	-20.666
	-1.8221	-20.666
	-1.8221	-20.666
	-1.8221	26.364
	-1.8221	26.364
	-1.8221	26.364
	-1.8221	26.364
	-1.8221	26.364
	-1.8221	26.364
	-1.8221	26.364
	-1.8221	26.364
	-1.8221	26.364
	-1.8221	26.364
	-1.8221	26.364
	-1.8221	26.364
	-1.8221	26.364
	-1.8221	-16.118
	-1.8221	-16.118
	-1.8221	-16.118
	-1.8221	-16.118
	-1.8221	-40.557
	-1.8221	-40.557
	-1.8221	-40.557
	-1.8221	-40.557
	-1.8221	-40.557
	-1.8221	-40.557
	-1.8221	-15.604
	-1.8221	-15.604
	-1.8221	-15.604
	-1.8221	-15.604
	-1.8221	-15.604
	-1.8221	-15.604
	-1.8221	-34.79
	-1.8221	-34.79
	-1.8221	-34.79
	-1.8221	-34.79
	-1.8221	-34.79
	-1.8221	-34.79
	-47.391	-34.79
	-47.391	-34.79
	-47.391	-34.79
	-47.391	-34.79
	-47.391	-17.358
	-47.391	-17.358
	-47.391	-17.358
	-7.4651	-17.358
	-7.4651	-17.358
	-7.4651	-17.358
	-7.4651	0.060029
	-7.4651	0.060029
	-20.87	0.060029
	-20.87	0.060029
	-20.87	0.060029
	-20.87	0.060029
	15.923	0.060029
	15.923	0.060029
	15.923	0.060029
	15.923	0.060029
	-0.26311	0.060029
	-0.26311	0.060029
	-0.26311	0.060029
	-0.26311	0.060029
	-1.3212	0.060029
	-1.3212	0.060029
	-1.3212	18.058
	-1.3212	18.058
	-1.3212	18.058
	-1.3212	18.058
	-1.3212	18.058
	-1.3212	18.058
	-1.3212	18.058
	-1.3212	18.058
	-1.3212	18.058
	-1.3212	18.058
	-1.3212	18.058
	-1.3212	18.058
	-1.3212	18.058
	-1.3212	18.058
	-1.3212	18.058
	-1.3212	18.058
	-1.3212	18.058
	-1.3212	18.058
	-1.3212	18.058
	-1.3212	18.058
	-1.3212	18.058
	-1.3212	18.058
	-1.3212	18.058
	-1.3212	18.058
	-1.3212	18.058
	-1.3212	18.058
	-1.3212	18.058
	-1.3212	18.058
	-1.3212	18.058
	-1.3212	18.058
	-1.3212	18.058
	-1.3212	18.058
	-1.3212	18.058
	-1.3212	18.058
	-1.3212	18.058
	-1.3212	18.058
	-1.3212	18.058
	-1.3212	18.058
	-1.3212	18.058
	-1.3212	18.058
	-1.3212	18.058
	-1.3212	18.058
	-1.3212	18.058
	-1.3212	18.058
	-1.3212	18.058
	-1.3212	18.058
	-1.3212	18.058
	-1.3212	18.058
	-1.3212	18.058
	-1.3212	18.058
	-1.3212	18.058
	-1.3212	18.058
	-1.3212	18.058
	-1.3212	18.058
	-1.3212	18.058
	-1.3212	18.058
	-1.3212	18.058
	-1.3212	18.058
	-1.3212	18.058
	-1.3212	18.058
	-1.3212	18.058
	-1.3212	18.058
	-1.3212	18.058
	-1.3212	18.058
	-1.3212	18.058
	-1.3212	18.058
	-1.3212	18.058
	-1.3212	18.058
	-1.3212	18.058
	-1.3212	18.058
	-1.3212	18.058
	-1.3212	18.058
	-1.3212	5.0447
	-1.3212	5.0447
	-1.3212	5.0447
	-1.3212	5.0447
	-1.3212	5.0447
	-1.3212	5.0447
	-1.3212	-51.511
	-1.3212	-51.511
	-1.3212	-51.511
	-1.3212	-51.511
	-1.3212	-51.511
	-1.3212	-51.511
	-1.3212	-51.511
	-1.3212	-51.511
	-1.3212	-51.511
	-1.3212	41.381
	-1.3212	41.381
	-1.3212	41.381
	-1.3212	41.381
	-1.3212	41.381
	-1.3212	41.381
	-1.3212	41.381
	-1.3212	44.785
	-1.3212	44.785
	-1.3212	44.785
	-1.3212	44.785
	-1.3212	44.785
	-1.3212	-68.254
	-1.3212	-68.254
	-1.3212	-68.254
	-1.3212	-68.254
	-1.3212	-68.254
	-1.3212	-68.254
	-1.3212	50.023
	-1.3212	50.023
	-1.3212	50.023
	-1.3212	50.023
	-1.3212	50.023
	-1.3212	50.023
	-1.3212	50.023
	-1.3212	50.023
	-1.3212	-61.833
	-1.3212	-61.833
	-1.3212	-61.833
	-1.3212	-61.833
	-1.3212	-61.833
	-1.3212	-2.457
	-1.3212	-2.457
	-1.3212	-2.457
	-1.3212	-2.457
	-1.3212	-2.457
	-1.3212	-2.457
	-1.3212	-2.457
	-1.3212	-2.457
	-1.3212	-2.457
	-1.3212	6.1672
	-1.3212	6.1672
	59.097	6.1672
	59.097	6.1672
	16.622	6.1672
	16.622	6.1672
	-43.465	6.1672
	-43.465	35.225
	-20.805	35.225
	-20.805	35.225
	-8.7846	35.225
	-8.7846	35.225
	-8.7846	35.225
	-8.7846	35.225
	-2.8386	35.225
	-2.8386	35.225
	-2.8386	-31.98
	-2.8386	-31.98
	-2.8386	-31.98
	-2.8386	-31.98
	-2.8386	-3.4048
	-2.8386	-3.4048
	-2.8386	-3.4048
	-2.8386	-3.4048
	-2.8386	75.17
	-2.8386	75.17
	-2.8386	75.17
	-15.267	75.17
	-15.267	-1.4339
	-15.267	-1.4339
	-15.267	-1.4339
	-15.267	-1.4339
	-15.267	-1.4339
	-15.267	-1.4339
	-15.267	-1.4339
	-15.267	-1.4339
	-15.267	-1.4339
	-15.267	-1.4339
	-15.267	-1.4339
	-15.267	-1.4339
	-15.267	-1.4339
	-15.267	-1.4339
	-15.267	-1.4339
	-9.896	-1.4339
	-9.896	-1.4339
	-9.896	-1.4339
	-9.896	-1.4339
	-9.896	-1.4339
	-6.4519	-1.4339
	-6.4519	-1.4339
	-6.4519	39.129
	-6.4519	39.129
	-6.4519	39.129
	-7.2893	39.129
	-7.2893	39.129
	-7.2893	48.559
	-7.2893	48.559
	-7.2893	48.559
	-7.2893	48.559
	-7.2893	48.559
	-7.2893	48.559
	-7.2893	48.559
	-7.2893	48.559
	4.9236	48.559
	-7.8749	48.559
	-7.8749	48.559
	-7.8749	48.559
	-7.8749	48.559
	-7.8749	48.559
	-7.8749	48.559
	-7.8749	52.613
	-7.8749	52.613
	-7.8749	52.613
	-7.8749	52.613
	-7.8749	52.613
	-7.8749	-35.67
	-7.8749	-35.67
	-7.8749	-35.67
	-7.8749	-35.67
	-0.70365	-35.67
	-0.70365	-35.67
	-0.70365	-35.67
	-0.70365	-35.67
	-0.70365	-35.67
	-0.70365	-35.849
	-3.8773	-35.849
	-3.8773	-35.849
	-3.8773	-35.849
	-3.8773	-35.849
	-3.8773	-35.849
	-3.8773	-35.849
	-3.8773	-35.849
	23.123	-35.849
	23.123	-35.849
	23.123	-35.849
	40.432	-35.849
	40.432	-35.849
	40.432	-35.849
	-5.2789	-35.849
	-5.2789	-35.849
	-5.2789	-35.849
	-5.2789	-35.849
	-5.2789	-35.849
	-5.2789	-35.849
	-5.2789	-35.849
	-5.2789	-35.849
	-5.2789	-35.849
	-5.2789	-35.849
	-5.2789	-35.849
	1.9393	-35.849
	1.9393	-35.849
	1.9393	-35.849
	1.9393	-35.849
	1.9393	-35.849
	-24.934	-35.849
	-24.934	-35.849
	-4.6114	-35.849
	-4.6114	-35.849
	-4.6114	-35.849
	-4.6114	-35.849
	-4.6114	-35.849
	-4.6114	-35.849
	-4.6114	-35.849
	-4.6114	-35.849
	-4.6114	-35.849
	-4.6114	-35.849
	-4.6114	-35.849
	-4.6114	-35.849
	-4.6114	-35.849
	-4.6114	-35.849
	-4.6114	-35.849
	-4.6114	-35.849
	-4.6114	-35.849
	-4.6114	-35.849
	-4.6114	-35.849
	-4.6114	-35.849
	-4.6114	-35.849
	-4.6114	-35.849
	-4.6114	-35.849
	-4.6114	-35.849
	-4.6114	-35.849
	-4.6114	-35.849
	-4.6114	-35.849
	-4.6114	-35.849
	-4.6114	-35.849
	-4.6114	-35.849
	-4.6114	-35.849
	-4.6114	-35.849
	-4.6114	-35.849
	-4.6114	25.998
	-4.6114	25.998
	-89.268	25.998
	-89.268	25.998
	-89.268	25.998
	3.5483	25.998
	3.5483	25.998
	3.5483	25.998
	3.5483	25.998
	3.5483	25.998
	3.5483	25.998
	3.5483	25.998
	3.5483	25.998
	3.5483	25.998
	3.5483	25.998
	3.5483	-19.567
	3.5483	-19.567
	3.5483	-19.567
	3.5483	-19.567
	58.283	-19.567
	58.283	26.936
	-34.034	26.936
	-34.034	26.936
	-34.034	26.936
	-34.034	26.936
	-34.034	26.936
	-5.1358	26.936
	-5.1358	26.936
	-5.1358	26.936
	-5.1358	26.936
	-5.1358	26.936
	-26.84	26.936
	-26.84	26.936
	-41.52	-14.835
	-41.52	-14.835
	-41.52	-14.835
	-41.52	-14.835
	-41.52	-14.835
	-41.52	-14.835
	-41.52	-14.835
	2.4245	-14.835
	2.4245	-14.835
	2.4245	-14.835
	2.4245	-14.835
	2.4245	-53.363
	2.4245	-53.363
	2.4245	-53.363
	2.4245	-53.363
	2.4245	-53.363
	2.4245	-8.3391
	2.4245	-8.3391
	2.4245	-8.3391
	2.4245	-8.3391
	2.4245	-8.3391
	2.4245	-8.3391
	2.4245	-8.3391
	-5.1581	-8.3391
	-5.1581	-8.3391
	-5.1581	-8.3391
	-5.1581	-8.3391
	-5.1581	-8.3391
	-5.1581	-8.3391
	-5.1581	-8.3391
	-5.1581	-8.3391
	-5.1581	-8.3391
	-5.1581	-8.3391
	-5.1581	-8.3391
	-5.1581	-8.3391
	-5.1581	-8.3391
	-5.1581	-8.3391
	-5.1581	41.235
	-5.1581	41.235
	-5.1581	41.235
	-5.1581	41.235
	-5.1581	41.235
	-5.1581	41.235
	-5.1581	41.235
	-5.1581	41.235
	-5.1581	41.235
	-5.1581	41.235
	-5.1581	41.235
	-5.1581	41.235
	-5.1581	41.235
	-5.1581	41.235
	-5.1581	41.235
	-5.1581	41.235
	-5.1581	41.235
	-5.1581	41.235
	-5.1581	41.235
	-5.1581	41.235
	-5.1581	41.235
	-5.1581	41.235
	-5.1581	41.235
	-5.1581	41.235
	-5.1581	41.235
	-5.1581	41.235
	-5.1581	41.235
	-5.1581	41.235
	-5.1581	41.235
	-5.1581	41.235
	-5.1581	41.235
	-5.1581	41.235
	-5.1581	41.235
	-5.1581	41.235
	-5.1581	41.235
	-5.1581	41.235
	-5.1581	41.235
	-5.1581	41.235
	-5.1581	41.235
	-5.1581	41.235
	14.624	41.235
	14.624	41.235
	14.624	41.235
	14.624	41.235
	14.624	41.235
	14.624	41.235
	14.624	41.235
	1.2307	41.235
	1.2307	41.235
	1.2307	41.235
	1.2307	41.235
	1.2307	41.235
	1.2307	41.235
	1.2307	41.235
	1.2307	41.235
	1.2307	41.235
	1.2307	41.235
	1.2307	41.235
	1.2307	41.235
	1.2307	41.235
	1.2307	41.235
	50.555	41.235
	50.555	41.235
	50.555	41.235
	-19.753	41.235
	-19.753	41.235
	77.59	41.235
	77.59	41.235
	-1.6798	41.235
	-1.6798	41.235
	-1.6798	41.235
	-1.6798	41.235
	-1.6798	41.235
	-1.6798	41.235
	-1.6798	41.235
	15.993	41.235
	15.797	41.235
	15.797	41.235
	-0.31677	41.235
	-0.61333	41.235
	-0.61333	41.235
	-0.61333	41.235
	-0.61333	41.235
	-0.61333	41.235
	-0.61333	41.235
	-0.61333	41.235
	9.3099	41.235
	-59.076	41.235
	-59.076	41.235
	-5.6141	41.235
	-5.6141	41.235
	-5.6141	41.235
	-5.6141	41.235
	-51.001	41.235
	-51.001	51.001
	-2.7458	51.001
	-2.7458	51.001
	-2.7458	51.001
	-2.7458	51.001
	-2.7458	-85.532
	-2.7458	-85.532
	-2.7458	-85.532
	-2.7458	-85.532
	-2.7458	-85.532
	-2.7458	9.8413
	-2.7458	9.8413
	-2.7458	9.8413
	-2.7458	9.8413
	-2.7458	9.8413
	-2.7458	9.8413
	-2.7458	9.8413
	-2.7458	9.8413
	-2.7458	9.8413
	-2.7458	-24.189
	-2.7458	-24.189
	-2.7458	-24.189
	-2.7458	-24.189
	-2.7458	-24.189
	-2.7458	-24.189
	-2.7458	-24.189
	-2.7458	-31.327
	-2.7458	-31.327
	-2.7458	-31.327
	-2.7458	-31.327
	-2.7458	-31.327
	-2.7458	-31.327
	-2.7458	-31.327
	-2.7458	-31.327
	-2.7458	-31.327
	-2.7458	-31.327
	-2.7458	-31.327
	-2.7458	-31.327
	-2.7458	-31.327
	-2.7458	-31.327
	-2.7458	-31.327
	-2.7458	-31.327
	-2.7458	-31.327
	-2.7458	-31.327
	-2.7458	-31.327
	-2.7458	-31.327
	-2.7458	-31.327
	-2.7458	-31.327
	-2.7458	-31.327
	-2.7458	-31.327
	-2.7458	-31.327
	-2.7458	-31.327
	-2.7458	-31.327
	-2.7458	-31.327
	-2.7458	-31.327
	-2.7458	86.407
	-2.7458	86.407
	-2.7458	86.407
	-2.7458	86.407
	-2.7458	86.407
	-2.7458	86.407
	-2.7458	86.407
	-2.7458	83.038
	-2.7458	83.038
	-2.7458	83.038
	1.0752	83.038
	-8.1378	83.038
	-8.1378	83.038
	-8.1378	83.038
	-8.1378	-36.519
	-8.1378	-36.519
	-8.1378	-36.519
	-8.1378	-36.519
	-9.1333	-57.836
	-9.1333	-57.836
	-9.1333	-57.836
	-9.1333	-57.836
	-9.1333	-57.836
	-9.1333	-57.836
	-9.1333	-57.836
	-9.1333	-27.025
	-9.1333	-27.025
	-9.1333	-27.025
	-9.1333	-27.025
	-7.5582	-27.025
	-7.5582	-27.025
	-7.5582	-27.025
	-7.5582	-27.025
	-7.4365	-27.025
	-7.4365	-42.7
	-7.4365	-42.7
	-7.4365	-42.7
	-7.4365	-42.7
	-7.4365	-42.7
	-7.4365	-42.7
	-7.4365	-2.9508
	-7.4365	-2.9508
	-7.4365	-2.9508
	-7.4365	-2.9508
	-7.4365	-2.9508
	-7.4365	-2.9508
	-7.4365	-51.641
	-7.4365	-51.641
	1.3695	-51.641
	1.3695	-51.641
	1.3695	-51.641
	1.3695	-51.641
	1.3695	-38.425
	1.3695	-38.425
	1.3695	-38.425
	1.3695	-38.425
	1.3695	-38.425
	1.3695	-38.425
	1.3695	-38.425
	1.3695	-58.567
	1.3695	-58.567
	1.3695	-58.567
	1.3695	-58.567
	1.3695	-58.567
	1.3695	-58.567
	1.3695	-58.567
	12.595	-58.567
	12.595	-58.567
	12.595	-58.567
	12.595	-58.567
	12.595	-58.567
	12.595	-58.567
	12.595	-58.567
	12.595	-58.567
	12.595	-58.567
	12.595	-58.567
	12.595	-58.567
	12.595	-58.567
	12.595	-58.567
	12.595	-58.567
	12.595	-58.567
	12.595	-58.567
	12.595	51.23
	12.595	51.23
	12.595	51.23
	12.595	51.23
	12.595	51.23
	12.595	51.23
	12.595	51.23
	12.595	51.23
	12.595	-39.952
	12.595	-39.952
	12.595	-39.952
	12.595	-39.952
	12.595	-39.952
	12.595	-39.952
	12.595	-39.952
	5.0408	-39.952
	5.0408	-39.952
	5.0408	-39.952
	5.0408	-39.952
	5.0408	-39.952
	5.0408	-44.793
	5.0408	-44.793
	5.0408	-44.793
	5.0408	-44.793
	5.0408	-44.793
	5.0408	-45.611
	5.0408	-45.611
	5.0408	-45.611
	5.0408	-45.611
	5.0408	-45.611
	5.0408	-45.611
	5.0408	-45.611
	5.0408	-45.611
	5.0408	-45.611
	-4.8369	-45.611
	-4.8369	-45.611
	-10.097	-45.611
	-10.097	-45.611
	-10.097	-45.611
	-10.097	-45.611
	-10.097	-45.611
	-10.097	-45.611
	-10.097	-45.611
	-10.097	-45.611
	-10.097	-45.611
	-10.097	-45.611
	-10.097	-45.611
	-10.097	-45.611
	-10.097	-45.611
	-10.097	-67.426
	-10.097	-67.426
	-10.097	-67.426
	-10.097	-67.426
	-10.097	-67.426
	-10.097	-67.426
	-10.097	-67.426
	-10.097	-67.426
	-10.097	-67.426
	-10.097	-67.426
	-10.097	-67.426
	-10.097	-67.426
	-10.097	-67.426
	-10.097	-67.426
	-10.097	-67.426
	-10.097	-67.426
	-10.097	-67.426
	-10.097	-67.426
	-10.097	-67.426
	-10.097	-67.426
	-10.097	22.886
	-10.097	22.886
	-10.097	22.886
	-10.097	22.886
	-10.097	22.886
	-10.097	-85.324
	-10.097	-85.324
	-10.097	-85.324
	-10.097	-85.324
	-10.097	-85.324
	-10.097	-85.324
	-10.097	-85.324
	-10.097	-85.324
	-10.097	-85.324
	-10.097	-86.834
	-10.097	-86.834
	-10.097	-86.834
	-10.097	-86.834
	-10.097	-86.834
	-10.097	-30.334
	-10.097	-30.334
	-6.9223	-30.334
	-6.9223	-30.334
	-6.9223	-30.334
	-6.9223	-30.334
	-6.9223	-80.333
	-8.742	-80.333
	-8.742	-80.333
	-8.742	-80.333
	-8.742	-50.648
	-8.742	-50.648
	-8.742	-50.648
	-8.742	-50.648
	-8.742	-50.648
	-8.742	-50.648
	-8.742	-50.648
	-8.742	-50.648
	-8.742	-50.648
	-8.742	-69.426
	-8.742	-69.426
	-8.742	-69.426
	-8.742	-69.426
	-8.742	-69.426
	-8.742	-69.426
	-8.742	59.114
	-8.742	59.114
	-8.742	59.114
	-8.742	59.114
	-8.742	59.114
	-8.742	59.114
	-8.742	59.114
	-8.742	59.114
	-0.94737	59.114
	-0.94737	59.114
	-0.94737	59.114
	-0.94737	59.114
	-0.94737	59.114
	-7.5587	59.114
	-7.5587	59.114
	-7.5587	15.14
	-7.5587	15.14
	-7.5587	15.14
	-7.5587	15.14
	-7.5587	15.14
	-7.5587	15.14
	-7.5587	15.14
	-7.5587	-66.298
	-7.5587	-66.298
	-7.5587	-66.298
	-7.5587	-66.298
	-7.5587	-66.298
	-7.5587	-66.298
	-7.5587	-66.298
	-7.5587	-66.298
	-7.5587	-66.298
	-7.5587	81.933
	-7.5587	81.933
	-7.5587	81.933
	-7.5587	81.933
	-7.5587	81.933
	-7.5587	81.933
	-7.5587	81.933
	-7.5587	81.933
	-7.5587	81.933
	-7.5587	81.933
	-7.9019	81.933
	-7.9019	17.018
	-7.9019	17.018
	-7.9019	17.018
	-7.9019	17.018
	-7.9019	17.018
	-7.9019	17.018
	-7.9019	17.018
	-7.9019	17.018
	-7.9019	17.018
	-7.9019	17.018
	-7.9019	-64.536
	-7.9019	-64.536
	-7.9019	-64.536
	-7.9019	-64.536
	-7.9019	-64.536
	-7.9019	-64.536
	-7.9019	-64.536
	-7.9019	-64.536
	-7.9019	-64.536
	-7.9019	-64.536
	-7.9019	-64.536
	-7.9019	-64.536
	-7.9019	-64.536
	-7.9019	-64.536
	-7.9019	-64.536
	-7.9019	-64.536
	-7.9019	-64.536
	-7.9019	-64.536
	-7.9019	-64.536
	-7.9019	-64.536
	-7.9019	-64.536
	-7.9019	-64.536
	-7.9019	-64.536
	-7.9019	-64.536
	-7.9019	-64.536
	-7.9019	-64.536
	-7.9019	-64.536
	-7.9019	-64.536
	-7.9019	-64.536
	-7.9019	-64.536
	-7.9019	-64.536
	-7.9019	-64.536
	-7.9019	-64.536
	-7.9019	-64.536
	-7.9019	-64.536
	-7.9019	-64.536
	-7.9019	-64.536
	-7.9019	-64.536
	-7.9019	-64.536
	-7.9019	-39.529
	-7.9019	-39.529
	-7.9019	-39.529
	-7.9019	-39.529
	-7.9019	-39.529
	-7.9019	-39.529
	-7.9019	-39.529
	-7.9019	-39.529
	-7.9019	-39.529
	-7.9019	-39.529
	-7.9019	-39.529
	-7.9019	-39.529
	-7.9019	-39.529
	-7.9019	-39.529
	-7.9019	-39.529
	-7.9019	-39.529
	-7.9019	-39.529
	-7.9019	-39.529
	-7.9019	-39.529
	-7.9019	-39.529
	-7.9019	-39.529
	-7.9019	-39.529
	-7.9019	-39.529
	-7.9019	-39.529
	-7.9019	-39.529
	-7.9019	-39.529
	-7.9019	-39.529
	-7.9019	-39.529
	-7.9019	-39.529
	-7.9019	-45.739
	-7.9019	-45.739
	-7.9019	-45.739
	-7.9019	-45.739
	-7.9019	-45.739
	-7.9019	-45.739
	-7.9019	-45.739
	-7.9019	-45.739
	-7.9019	-45.739
	-7.9019	-45.739
	-7.9019	-45.739
	-7.9019	-45.739
	-7.9019	-45.739
	-7.9019	-28.727
	-7.9019	-28.727
	-7.9019	-28.727
	-7.9019	-28.727
	-7.9019	-28.727
	-7.9019	-28.727
	-7.9019	-28.727
	-7.9019	-28.727
	-7.9019	-28.727
	-7.9019	-28.727
	-7.9019	-28.727
	-7.9019	-28.727
	-7.9019	-28.727
	-7.9019	-28.727
	-7.9019	-28.727
	-7.9019	-28.727
	-7.9019	-28.727
	-7.9019	-28.727
	-7.9019	-28.727
	-7.9019	-28.727
	-7.9019	-28.727
	-7.9019	-28.727
	-7.9019	-28.727
	-7.9019	-28.727
	-7.9019	-28.727
	-7.9019	-28.727
	-7.9019	-28.727
	-7.9019	-28.727
	-7.9019	-28.727
	-7.9019	-28.727
	-7.9019	-28.727
	-7.9019	-28.727
	-7.9019	-28.727
	-7.9019	-28.727
	-7.9019	-28.727
	-7.9019	-28.727
	4.0093	-28.727
	4.0093	-28.727
	4.0093	-28.727
	4.0093	-28.727
	4.0093	-28.727
	4.0093	-28.727
	4.0093	-28.727
	-2.0488	-28.727
	-2.0488	-28.727
	-2.0488	-28.727
	-2.0488	-28.727
	-2.0488	-28.727
	-2.0488	-28.727
	-2.0488	-28.727
	-5.3534	-28.727
	-5.3534	-28.727
	48.943	-28.727
	48.943	-28.727
	48.943	-28.727
	48.943	-28.727
	48.943	-28.727
	48.943	-28.727
	48.943	-28.727
	48.943	-28.727
	-5.8392	-28.727
	-5.8392	-28.727
	-5.8392	-28.727
	-5.8392	-28.727
	-5.8392	-28.727
	-5.8392	-28.727
	-5.8392	-28.727
	-5.8392	-28.727
	-5.8392	-28.727
	-5.8392	-28.727
	-5.8392	-28.727
	-5.8392	-28.727
	-5.8392	-28.727
	-5.8392	-28.727
	-5.8392	-28.727
	-5.8392	-28.727
	-5.8392	-28.727
	-5.8392	-28.727
	-5.8392	-28.727
	-5.8392	-28.727
	-5.8392	-28.727
	-5.8392	-28.727
	-5.8392	-28.727
	-5.8392	-28.727
	-5.8392	-28.727
	-5.8392	-28.727
	-5.8392	-28.727
	-5.8392	-28.727
	-5.8392	-28.727
	-5.8392	-28.727
	-5.8392	-28.727
	-5.8392	-28.727
	-5.8392	-28.727
	-5.8392	-28.727
	-5.8392	-28.727
	-5.8392	-28.727
	-5.8392	-28.727
	0.13549	-28.727
	0.13549	-28.727
	0.13549	-28.727
	0.13549	-28.727
	0.13549	-28.727
	16.931	-28.727
	16.931	-28.727
	16.931	-28.727
	16.931	-28.727
	13.255	-28.727
	-3.1118	-28.727
	-3.1118	-28.727
	-3.1118	-28.727
	-3.1118	-28.727
	-3.1118	-28.727
	-3.1118	-28.727
	-3.1118	-28.727
	-3.1118	-28.727
	-3.1118	-28.727
	-2.9441	-28.727
	-2.9441	-28.727
	-2.9441	-28.727
	-2.9441	-28.727
	-2.9441	-28.727
	-2.9441	-28.727
	-2.9441	-28.727
	-2.9441	-28.727
	-2.9441	-28.727
	-2.9441	-28.727
	-2.9441	-28.727
	-2.9441	-28.727
	-2.9441	-28.727
	-2.9441	-28.727
	-2.062	-28.727
	-2.062	-28.727
	-2.062	-28.727
	-2.062	-28.727
	-4.9241	-28.727
	-4.9241	-28.727
	-4.9241	-28.727
	-4.9241	-28.727
	-4.9241	-28.727
	-4.9241	-28.727
	-4.9241	-28.727
	-61.753	-28.727
	-61.753	-28.727
	23.492	-28.727
	23.492	-28.727
	-55.957	-28.727
	-55.957	-28.727
	-6.9714	-28.727
	-6.9714	-28.727
	-0.47676	-28.727
	-0.47676	-28.727
	-0.47676	56.308
	-0.47676	56.308
	-0.47676	56.308
	-0.47676	56.308
	-0.47676	56.308
	-0.47676	56.308
	-0.47676	56.308
	-0.47676	75.912
	-0.47676	75.912
	-0.47676	75.912
	-0.47676	75.912
	-6.2109	75.912
	-6.2109	75.912
	-6.2109	-11.989
	-5.4079	-11.989
	-5.4079	-11.989
	-37.876	-11.989
	-37.876	-71.599
	-37.876	-71.599
	-47.096	-71.599
	-47.096	-71.599
	-47.096	-71.599
	-47.096	35.988
	0.99969	35.988
	0.99969	35.988
	0.99969	35.988
	-0.21183	35.988
	-0.21183	-57.029
	-4.9336	-57.029
	-4.9336	-57.029
	43.144	-57.029
	43.144	-57.029
	20.682	-57.029
	20.682	-57.029
	20.682	-57.029
	20.682	-57.029
	20.682	-57.029
	20.682	-57.029
	20.682	-57.029
	20.682	-57.029
	20.682	-57.029
	-3.7377	-57.029
	-3.7377	-19.999
	-3.7377	-19.999
	-3.7377	-19.999
	-3.7377	-19.999
	-3.7377	-19.999
	-3.7377	-19.999
	-3.7377	-19.999
	-3.7377	-19.999
	-3.7377	-19.999
	-3.7377	-19.999
	-3.7377	-19.999
	-3.7377	-19.999
	-3.7377	-19.999
	-3.7377	-19.999
	-3.7377	-19.999
	-3.7377	-19.999
	-3.7377	-19.999
	-3.7377	-19.999
	-3.7377	-19.999
	-3.7377	-6.5693
	-3.7377	-6.5693
	-3.7377	-6.5693
	-3.7377	-6.5693
	-3.7377	-6.5693
	-3.7377	-55.977
	-3.7377	-55.977
	-3.7377	-55.977
	-3.7377	-55.977
	-3.7377	-55.977
	-3.7377	-55.977
	-3.7377	-55.977
	-3.7377	-55.977
	-3.7377	-55.977
	-3.7377	-55.977
	-3.7377	-55.977
	-3.7377	-55.977
	-3.7377	-55.977
	-3.7377	-55.977
	-3.7377	-55.977
	-3.7377	-55.977
	-3.7377	-55.977
	-3.7377	-51.165
	-3.7377	-51.165
	-3.7377	-51.165
	-3.7377	-51.165
	-3.7377	-51.165
	-3.7377	-51.165
	-3.7377	-51.165
	-3.7377	-51.165
	-3.7377	-51.165
	-3.7377	-25.469
	-3.7377	-25.469
	-3.7377	-25.469
	-3.7377	-25.469
	-3.7377	-25.469
	-3.7377	-25.469
	-3.7377	-25.469
	-3.7377	-25.469
	-3.7377	-25.469
	-3.7377	-25.469
	-3.7377	-25.469
	-3.7377	-25.469
	-3.7377	-25.469
	-3.7377	-25.469
	-3.7377	-25.469
	-3.7377	-25.469
	-3.7377	-25.469
	-3.7377	-25.469
	-3.7377	-25.469
	-3.7377	-25.469
	-3.7377	-25.469
	-3.7377	36.346
	-3.7377	36.346
	-3.7377	36.346
	-3.7377	36.346
	-3.7377	36.346
	-3.7377	36.346
	-3.7377	36.346
	-3.7377	42.935
	-3.7377	42.935
	-3.7377	42.935
	-3.7377	42.935
	-3.7377	42.935
	-3.7377	42.935
	-3.7377	42.935
	-3.7377	42.935
	-3.7377	42.935
	-3.7377	42.935
	-3.7377	42.935
	-3.7377	42.935
	-3.7377	42.935
	-3.7377	42.935
	-3.7377	42.935
	-3.7377	42.935
	-3.7377	42.935
	-3.7377	42.935
	-3.7377	42.935
	-3.7377	42.935
	-3.7377	42.935
	-3.7377	42.935
	-3.7377	42.935
	-3.7377	42.935
	-3.7377	-19.825
	-3.7377	-19.825
	-3.7377	-19.825
	-3.7377	-19.825
	-3.7377	-19.825
	-3.7377	-19.825
	-3.7377	-19.825
	-3.7377	-19.825
	-3.7377	-19.825
	-3.7377	-19.825
	-3.7377	-19.825
	-3.7377	-19.825
	-3.7377	-19.825
	-3.7377	-19.825
	9.0946	-19.825
	9.0946	-19.825
	9.0946	-19.825
	9.0946	-19.825
	9.0946	-19.825
	9.0946	-19.825
	9.0946	-19.825
	9.0946	-19.825
	9.0946	-17.324
	9.0946	-17.324
	9.0946	-17.324
	9.0946	-17.324
	9.0946	-17.324
	9.0946	-17.324
	9.0946	-17.324
	9.0946	-17.324
	9.0946	-17.324
	9.0946	-17.324
	9.0946	-17.324
	9.0946	-17.324
	9.0946	-17.324
	9.0946	-88.448
	9.0946	-88.448
	9.0946	-88.448
	9.0946	-88.448
	9.0946	-73.214
	9.0946	-73.214
	9.0946	-73.214
	9.0946	-73.214
	9.0946	-73.214
	9.0946	-73.214
	9.0946	-73.214
	9.0946	-73.214
	9.0946	-73.214
	9.0946	-73.214
	9.0946	-73.214
	9.0946	-73.214
	9.0946	-73.214
	9.0946	-57.108
	9.0946	-57.108
	9.0946	-57.108
	9.0946	-57.108
	9.0946	-57.108
	9.0946	-57.108
	9.0946	-57.108
	9.0946	-57.108
	9.0946	-57.108
	9.0946	-57.108
	9.0946	-57.108
	9.0946	-57.108
	9.0946	1.1661
	9.0946	1.1661
	9.0946	1.1661
	9.0946	1.1661
	9.0946	1.1661
	9.0946	1.1661
	9.0946	1.1661
	9.0946	1.1661
	9.0946	1.1661
	9.0946	1.1661
	9.0946	1.1661
	9.0946	1.1661
	9.0946	1.1661
	9.0946	1.1661
	9.0946	1.1661
	9.0946	1.1661
	9.0946	1.1661
	1.1481	1.1661
	1.1481	-1.034
	1.1481	-1.034
	1.1481	-1.034
	1.1481	-1.034
	1.1481	-1.034
	1.1481	-1.034
	1.1481	-1.034
	1.1481	-45.39
	56.803	-45.39
	56.803	-45.39
	56.803	-45.39
	56.803	-29.885
	27.592	-29.885
	-16.106	-29.885
	-16.106	-29.885
	-4.0464	-69.395
	-4.0464	-69.395
	-4.0464	-69.395
	-4.0464	-69.395
	-4.0464	-69.395
	-6.1844	-23.675
	-6.1844	-23.675
	-6.1844	-23.675
	-6.1844	-23.675
	-6.1844	-23.675
	7.2682	-23.675
	7.2682	-23.675
	7.2682	-23.675
	7.2682	-0.19509
	7.2682	-0.19509
	7.2682	-0.19509
	7.2682	-0.19509
	7.2682	-0.19509
	7.2682	-0.19509
	7.2682	-0.19509
	-1.5226	-0.19509
	-30.155	-0.19509
	-30.155	-0.19509
	-9.8628	-0.19509
	-9.8628	-0.19509
	-9.8628	-0.19509
	-9.8628	-0.19509
	-9.8628	-0.19509
	-9.8628	-0.19509
	-9.8628	-0.19509
	-9.8628	-25.944
	-9.8628	-25.944
	-9.8628	-25.944
	-9.8628	-25.944
	-9.8628	-25.944
	-9.8628	-25.944
	-9.8628	-25.944
	-9.8628	-25.944
	-9.8628	74.992
	-9.8628	74.992
	-9.8628	74.992
	-9.8628	74.992
	-9.8628	74.992
	-9.8628	74.992
	-9.8628	74.992
	-9.8628	21.618
	-9.8628	21.618
	-9.8628	21.618
	-9.8628	21.618
	-9.8628	21.618
	-9.8628	21.618
	-9.8628	21.618
	-9.8628	21.618
	-9.8628	21.618
	-9.8628	21.618
	-9.8628	21.618
	-9.8628	21.618
	-10.06	2.3683
	-10.06	2.3683
	-10.06	2.3683
	-10.06	2.3683
	-10.696	-83.902
	-10.696	-83.902
	-10.696	-83.902
	-10.696	-83.902
	-11.44	-83.902
	-11.44	-83.902
	-11.44	-83.902
	-8.7744	-83.902
	-8.7744	2.8131
	82.891	2.8131
	82.891	2.8131
	82.891	2.8131
	82.891	2.8131
	5.4657	2.8131
	5.4657	2.8131
	-55.103	2.8131
	-55.103	2.8131
	-55.103	-26.675
	-9.0493	-26.675
	-9.0493	-26.675
	-9.0493	-26.675
	-9.0493	-26.675
	-9.0493	-26.675
	-9.0493	-26.675
	-9.0493	-26.675
	-9.0493	-26.675
	-9.0493	-26.675
	-9.0493	-26.675
	12.541	-26.675
	12.541	-26.675
	12.541	-26.675
	12.541	-26.675
	12.541	-26.675
	12.541	-26.675
	12.541	-26.675
	61.029	-26.675
	61.029	-26.675
	-8.456	-42.708
	-8.456	-42.708
	-8.456	-42.708
	-8.456	-42.708
	-8.456	-42.708
	-8.456	-42.708
	-8.456	-42.708
	-8.456	-40.831
	-8.456	-40.831
	-8.456	-40.831
	-8.456	-40.831
	-8.456	-40.831
	-8.456	-40.831
	-8.456	-40.831
	-8.456	-40.831
	-8.456	-40.831
	-8.456	-40.831
	-8.456	-40.831
	-8.456	3.7196
	-8.456	3.7196
	-33.717	3.7196
	-14.898	3.7196
	1.2243	3.7196
	1.2243	3.7196
	1.2243	3.7196
	3.9087	3.7196
	3.9087	3.7196
	3.9087	1.0641
	3.9087	1.0641
	3.9087	1.0641
	3.9087	1.0641
	3.9087	1.0641
	3.9087	1.0641
	3.9087	1.0641
	3.9087	1.0641
	3.9087	1.0641
	3.9087	1.0641
	3.9087	1.0641
	3.9087	1.0641
	3.9087	1.0641
	-10.436	1.0641
	-10.436	1.0641
	-10.436	85.38
	-10.436	85.38
[truncated: 3,656 more rows]

## Sheet: Figure 1h
Figure 1h	2DMB	Standard Monolayer
	17.1775	37.5894
	13.3059	42.1317
	13.9841	37.6912
	12.8601	36.0841
	18.821	39.1968
	16.7414	39.6527
	14.4106	33.5081
	17.1739	47.291
	13.6804	49.4641
	27.5221	40.3772
	13.6797	47.9338
	16.8954	37.5346
	17.9515	41.5838
	15.5357	45.6793
	13.7291	49.4953
	10.4009	45.8717
	15.0111	41.6984
	16.6591	51.4059
	8.303	37.6398
	16.0447
	15.5478
	23.493
	20.6706
	15.5898
	24.4161
	16.9783
	11.0348
	16.0575
	16.4737
	13.0414
	24.3563
	16.8982
	20.3003
	18.3014

## Sheet: Figure 2e
Figure 2e	Standard	2DMB
	0.675109	5.57266
	1.59795	4.43408
	2.32039	5.1477
	2.31845	5.77297
	0.463455	4.61521
	0.758413	4.30788
	0.995676	5.64041
	0.731737	5.30374
	1.05229	3.75492
	0.947655	4.67718
	1.7289	5.39349
	1.45689	5.09462
	0.591907	3.28586
	1.49271	5.37735
	0.979875	3.94769
	1.18123	5.24395
	0.780065	5.79755
	1.00432	3.64228
	1.36346	4.98902
	1.08476	6.06156
	1.80841	4.61106
	0.845198	5.64607
	1.16096	4.46894
	2.41621	3.86501
	0.548288	4.08579
	2.79859	4.61092
	2.65883	7.05868
	2.86811	5.06065
	1.65488	5.56487
	-1.07287	4.0898
	-0.476066	3.55066
	-2.66622	4.30196
	-1.72179	4.39004
	-0.951072	3.74016
	-0.15496	3.50009
	-2.51337	3.50887
		3.7462
		2.27065
		4.06311
		4.2664
		5.34451
		4.68182
		6.32993
		5.64542
		6.51144
		5.87123
		5.71407
		4.88366
		6.33048
		4.21996
		5.13664
		6.5913
		5.95984
		5.04716
		7.13506
		5.33413
		5.50023
		5.75384
		7.1029
		6.4295
		4.97404
		6.85187

## Sheet: Figure 2g
Figure 2g	Single Cells	2DMB
	0.532983	0.470459
	0.514989	0.419101
	0.493315	0.333897
	0.523658	0.438639
	0.47042	0.452685
	0.563027	0.526556
	0.586195	0.412838
	0.596614	0.468381
	0.559983	0.406757
	0.607271	0.43659
	0.558745	0.4699
	0.566296	0.438817
	0.473418	0.462978
	0.496922	0.484343
	0.546807	0.495467
	0.492058	0.454271
	0.59135	0.427626
	0.609356	0.541086
	0.584079	0.512229
	0.667686	0.537033
	0.566111	0.46328
	0.589995	0.534645
	0.615637	0.493677
	0.673272	0.5177
	0.510595	0.5149
	0.509198	0.467798
	0.57453	0.481384
	0.566891	0.441845
	0.662002	0.563217
	0.360853	0.473692
	0.416185	0.471246
	0.411193	0.445708
	0.371576	0.412219
	0.439068	0.482829
	0.448687	0.614554
	0.400447	0.610269
	0.50887	0.562721
	0.499753	0.615406
	0.413878	0.608489
	0.24802	0.624245
	0.366985	0.633157
	0.505437	0.585345
	0.340905	0.604173
	0.367824	0.645688
	0.411182	0.627817
	0.314608	0.628045
	0.4573	0.619298
	0.506797	0.624993
	0.199261	0.640797
	0.375309	0.60326
	0.383031	0.59904
	0.26009	0.624375
	0.358005	0.616511
	0.422344	0.604005
	0.29906	0.594269
	0.250687	0.574756
	0.284203	0.611873
	0.220103	0.432845
	0.478773	0.464939
	0.483972	0.450342
	0.595322	0.476472
	0.313524	0.467665
	0.560901	0.4662
	0.465475	0.507316
	0.511979	0.506161
	0.494674	0.413816
	0.431443	0.510002
	0.507017	0.473657
	0.581948	0.559723
	0.484077	0.55955
	0.299091	0.587674
	0.453178	0.623088
	0.418167	0.558608
	0.491024	0.561654
	0.470862	0.655681
	0.416827	0.606212
	0.306766	0.5692
	0.452047	0.634652
	0.408707	0.64172
	0.388813	0.619277
	0.453646	0.621778
	0.432704	0.587371
	0.52408	0.596973
	0.335122	0.622253
	0.468134	0.592725
	0.369002	0.527643
	0.457702	0.591246
	0.385716	0.614161
	0.413117	0.621785
	0.528002	0.594063
	0.582104	0.597593
	0.473055	0.504816
	0.486076	0.442609
	0.272562	0.517777
	0.476175	0.417697
	0.438677	0.470342
	0.340256	0.515724
	0.360731	0.466039
	0.345308	0.518373
	0.325626	0.466003
	0.442607	0.43853
	0.434324	0.432602
	0.45062	0.455406
	0.445184	0.518959
	0.386034	0.413886
	0.57101	0.391235
	0.529723	0.446926
	0.437484	0.479042
	0.536327	0.451588
	0.449423	0.507148
	0.331197	0.466037
	0.434327	0.540709
	0.410231	0.583718
	0.451942	0.589331
	0.357684	0.57588
	0.500936	0.619188
	0.431469	0.539633
	0.51563	0.596374
	0.530078	0.545895
	0.468892	0.520645
	0.584952	0.490621
	0.422667	0.573209
	0.56171	0.558962
	0.43143	0.5318
	0.48847	0.491053
	0.472559	0.527218
	0.515974	0.539415
	0.480056	0.540392
	0.508772	0.529655
	0.55419	0.529236
	0.537513	0.525084
	0.487407	0.526862
	0.466479	0.573411
	0.439054	0.54852
	0.513163	0.548452
	0.462154	0.557696
	0.367998	0.546567
	0.37579	0.496492
	0.48171	0.546149
	0.377014	0.60444
	0.40528	0.599546
	0.392551	0.577171
	0.550137	0.595997
	0.523118	0.648207
	0.452017	0.591215
	0.481411	0.594477
	0.534216	0.569089
	0.563472	0.540891
	0.546275	0.604494
	0.563608	0.65056
	0.56446	0.600813
	0.55949	0.5578
	0.516796	0.625567
	0.494126	0.520392
	0.428552	0.597588
	0.604281	0.60733
	0.514971	0.631156
	0.570095	0.60533
	0.477965	0.585519
	0.533479	0.596559
	0.529323	0.595435
	0.523231
	0.460015
	0.579039
	0.478273
	0.53423
	0.55912
	0.469088
	0.424612
	0.634683
	0.597473
	0.508862
	0.410339
	0.447686
	0.518618
	0.509391
	0.431287
	0.607986
	0.408041
	0.541623
	0.276068
	0.42681
	0.424658
	0.460754
	0.305353
	0.346605
	0.3828
	0.446593
	0.49414
	0.15
	0.460576
	0.3556
	0.142706
	0.546936
	0.417097
	0.490657
	0.629492
	0.445585
	0.450368
	0.166678
	0.269725
	0.214148
	0.485792
	0.464041
	0.183654
	0.511662
	0.407343
	0.327645
	0.518015
	0.461739
	0.490733
	0.473328
	0.53773
	0.381508
	0.394897
	0.502915
	0.386733
	0.498857
	0.461759

## Sheet: Figure 3a
	Monolayer1	Monolayer2	Monolayer3	2DMB1	2DMB2	2DMB3	Monolayer Avg	2DMB Avg
SCN5A	1.12763	0.89323	0.979143	17.5398	17.488	19.7147	1	18.2475
KCNJ2	0.700405	1.28436	1.01524	7.10199	6.80102	7.82436	1	7.24245
HCN4	0.975642	0.995229	1.02913	0.432204	0.504076	0.398376	1	0.444885
CASQ2	1.18179	0.695084	1.12313	8.02968	7.13907	9.31782	1	8.16219
ATP2A2	1.0309	0.962367	1.00674	1.91966	1.96706	1.98953	1	1.95875
RYR2	0.942561	0.99828	1.05916	1.49493	2.1744	2.12695	1	1.93209
GJA1	1.04663	1.05783	0.895534	9.61897	9.12356	10.3648	1	9.70244
	Reg1	Reg2	Reg3	M2DCT1	M2DCT2	M2DCT3
SCN5A	#REF!	0.89323	0.979143	17.5398	17.488	19.7147
KCNJ2	0.700405	1.28436	1.01524	7.10199	6.80102	7.82436
HCN4	0.975642	0.995229	1.02913	0.432204	0.504076	0.398376
CASQ2	1.18179	0.695084	1.12313	8.02968	7.13907	9.31782
ATP2A2	1.0309	0.962367	1.00674	1.91966	1.96706	1.98953
RYR2	0.942561	0.99828	1.05916	1.49493	2.1744	2.12695
GJA1	1.04663	1.05783	0.895534	9.61897	9.12356	10.3648

## Sheet: Figure 3c
Figure 3c	Resting potential (mV)
	-76.3
	-81.7571
	-78.3
	-84.15
	-82.92
	-81.86
	-82.777
	-85.5316
	-86.2
	-90
	-76.7
	-83.95
	-74.06
	-79.81
	-72.1786
	-82.525
	-81.99
	-83.94

## Sheet: Figure 3d
Figure 3d	AP amplitude (mV)
	126.835
	122.79
	119.632
	121.065
	126.316
	116.119
	121.772
	115.789
	119.4
	116.55
	126.727

## Sheet: Figure 3e
Figure 3e		APD25 [ms]	APD30 [ms]	APD50 [ms]	APD70 [ms]	APD75 [ms]	APD80 [ms]	APD90 [ms]
		292.995	328.955	419.085	470.94	482.39	493.935	522.775
		519.546	581.628	720.681	779.193	790.92	802.517	831.772
		276.16	304.063	374.984	419.562	430.68	442.531	474.214
		177.315	197.33	258.33	315.415	334.715	361.51	833.133
		97.6368	110.774	172.663	541.763	737.258	913.363	1235.29
		274.938	309.144	398.656	447.162	458.537	470.3	498.988
		208.155	233.65	316.1	379.373	397.725	420.275	551.223
		80.9571	95.4714	132.786	175.086	192.714	212.943	259.971
		133.012	148.688	193.412	230.55	239.325	248.375	271.075
		46.5591	57.8273	90.7136	177.277	211.686	239.786	293.023
		348.953	383.787	457.547	498.387	508.24	518.567	542.907
	avg	223.293	250.12	321.36	403.155	434.926	465.827	574.034
	se	41.741	46.1253	54.5764	53.7316	59.1245	66.9512	88.4163

## Sheet: Figure 3f
Figure 3f	2DMB dV/dt
	68.91
	72.7348
	93.2837
	124.46
	154.321
	65.075
	90.545
	108.817
	140.387
	135.664
	103.02

[truncated: 37 more sheets: Figure 3g, Figure 3h, Figure 3i, Figure 4a, Figure 4b, Figure 4c, Figure 4d, Figure 4e, Figure 4f, Figure 4g, Figure 4h, Figure 5a, Figure 5c, Figure 5d, Figure 5e, Figure 6a, Figure 6b, Figure 6d, Figure 6e, Figure 6f …]
